# Supplementary material for: Inhibition of the Integrated stress response by Epstein-Barr virus oncoprotein LMP1 attenuates epithelial cell differentiation and lytic viral reactivation
Source: PLoS Pathog. 2025 Feb 14;21(2):e1012934. doi: 10.1371/journal.ppat.1012934 (PMC11828382; doi:10.1371/journal.ppat.1012934)
Supplement: S1 Table — (XLSX) [file ppat.1012934.s010.xlsx]

## Sheet: del LMP1 vs AG876 NOKs 
	∆LMP1_1	∆LMP1_2	∆LMP1_3	WT-EBV_1	WT-EBV_2	WT-EBV_3	AveExpr	logFC	P.Value	adj.P.Val	Symbol	Description	Gene.Biotype	EntrezGene.ID
ENSG00000189023	1.68684	2.26232	2.47686	0	0	0	-0.890414	9.24005	4.77349e-06	0.000165634	MAGEB16	MAGE family member B16	protein_coding	139604
ENSG00000139269	0.236891	0.598866	1.5563	0	0	0.0175827	-3.83821	6.9995	0.00889414	0.0367464	INHBE	inhibin subunit beta E	protein_coding	83729
ENSG00000227815	1.26204	1.81342	2.3894	0	0	0.0333407	-3.76074	6.89557	0.000123996	0.00164567	AL359265.1	novel pseudogene	unprocessed_pseudogene	NA
ENSG00000111981	0.671123	1.21169	1.92201	0	0.00466465	0.0674879	-1.79378	6.79787	0.000462011	0.00432186	ULBP1	UL16 binding protein 1	protein_coding	80329
ENSG00000102043	0.947461	0.684241	1.08027	0	0.0263413	0.00476382	-0.821428	6.78977	0.000103224	0.00144313	MTMR8	myotubularin related protein 8	protein_coding	55613
ENSG00000106823	1.33871	2.36601	7.42824	0.05511	0.0149068	0.0404382	-0.159855	6.42615	0.00159501	0.0105436	ECM2	extracellular matrix protein 2	protein_coding	1842
ENSG00000162687	0.0862246	0.063084	0.10582	0	0	0	-3.5492	6.4083	8.02442e-05	0.0012021	KCNT2	potassium sodium-activated channel subfamily T member 2	protein_coding	343450
ENSG00000167785	0.407265	0.542152	0.646093	0	0.00895425	0.0388649	-0.112667	6.20115	3.23662e-05	0.000643969	ZNF558	zinc finger protein 558	protein_coding	148156
ENSG00000227681	7.24776	7.48998	6.31037	0.180066	0.0694064	0.0941408	1.33555	5.97008	3.64443e-07	2.75304e-05	AL033504.1	novel transcript	lincRNA	NA
ENSG00000088320	0.26555	0.235381	0.272451	0	0	0	-4.72101	5.9527	0.000275349	0.00293298	REM1	RRAD and GEM like GTPase 1	protein_coding	28954
ENSG00000183035	0.159825	0.243365	0.193187	0	0	0	-3.83712	5.93548	0.000106315	0.00147223	CYLC1	cylicin 1	protein_coding	1538
ENSG00000105550	0.0646593	0.223522	0.776174	0	0	0	-5.00941	5.54614	0.00516213	0.0246116	FGF21	fibroblast growth factor 21	protein_coding	26291
ENSG00000254980	0.397529	0.460499	0.540036	0	0	0.0229488	-3.14775	5.50729	0.000316327	0.00326239	AP002008.1	novel transcript	antisense	NA
ENSG00000007933	2.66154	2.36445	2.04268	0.0411752	0.0380903	0.0918482	1.21809	5.39632	4.17631e-08	5.86721e-06	FMO3	flavin containing monooxygenase 3	protein_coding	2328
ENSG00000135925	0.508368	0.291257	0.220201	0	0.0343642	0.00388421	-2.03051	5.38534	0.000546884	0.00490832	WNT10A	Wnt family member 10A	protein_coding	80326
ENSG00000238107	0.407846	0.284606	0.421287	0.0594744	0	0	-3.935	5.30022	0.000576195	0.00510401	AC245100.6	novel transcript	lincRNA	NA
ENSG00000176971	0.587906	0.346669	0.285274	0	0.0226878	0.00683846	-2.90204	5.26676	0.000704842	0.00591408	FIBIN	fin bud initiation factor homolog	protein_coding	387758
ENSG00000235111	0.966021	0.762176	0.609923	0.0335506	0.113309	0	-0.639869	5.25348	0.000150279	0.00188381	Z97192.3	novel transcript	sense_intronic	NA
ENSG00000260078	0.0196731	0.0680083	0.114798	0	0	0	-5.21809	5.18156	0.00214193	0.0130064	AC007342.3	u3 small nucleolar ribonucleoprotein protein MPP10-like	transcribed_unprocessed_pseudogene	643802
ENSG00000261807	0.0645513	0.0255027	0.146366	0	0	0.00402458	-4.69578	5.11749	0.00543799	0.0256167	LINC02141	long intergenic non-protein coding RNA 2141	lincRNA	101927580
ENSG00000259470	0.129096	0.560257	0.714178	0	0	0.0640238	-4.03643	5.03071	0.00790454	0.0338326	KRT8P9	keratin 8 pseudogene 9	processed_pseudogene	NA
ENSG00000128165	2.4657	4.24878	10.4596	0.236761	0.102827	0.133273	1.40853	5.02552	4.18033e-05	0.000758982	ADM2	adrenomedullin 2	protein_coding	79924
ENSG00000170074	0.0259229	0.0213365	0.0315834	0	0	0	-4.23083	5.0253	0.000540932	0.00486649	FAM153A	family with sequence similarity 153 member A	protein_coding	285596
ENSG00000260953	0.090938	0.349295	1.33926	0	0	0	-5.54594	4.99115	0.00623577	0.0282161	AC009093.4	novel transcript	lincRNA	NA
ENSG00000143416	0.208685	0.107852	0.101141	0.0162774	0	0	-2.74576	4.98132	0.0024299	0.0142383	SELENBP1	selenium binding protein 1	protein_coding	8991
ENSG00000237721	0.868645	1.70491	0.751966	0	0	0.18226	-3.47968	4.92361	0.00221214	0.0133318	AF064858.3	novel transcript	lincRNA	NA
ENSG00000166736	0.0858859	0.136332	0.143191	0.0102879	0	0	-3.71714	4.83817	0.00181049	0.0115105	HTR3A	5-hydroxytryptamine receptor 3A	protein_coding	3359
ENSG00000070669	4.43171	4.41424	4.43575	0.208044	0.144754	0.127918	1.13854	4.81083	1.5693e-10	1.231e-07	ASNS	asparagine synthetase (glutamine-hydrolyzing)	protein_coding	440
ENSG00000173262	0.356885	0.168212	0.277162	0	0.0236604	0.0213949	-1.32586	4.80178	0.00043604	0.00413431	SLC2A14	solute carrier family 2 member 14	protein_coding	144195
ENSG00000259772	0.17408	0.223876	0.0453485	0	0	0	-5.25962	4.79807	0.00358078	0.018892	AC012236.1	uncharacterized LOC283710	lincRNA	283710
ENSG00000271992	0.620369	0.480575	1.12556	0	0	0.0568796	-4.44234	4.79505	0.00234303	0.0138631	AL354872.2	novel transcript	lincRNA	NA
ENSG00000154133	0.0145077	0.0139311	0.0806253	0	0	0	-4.43024	4.77965	0.00518692	0.0246915	ROBO4	roundabout guidance receptor 4	protein_coding	54538
ENSG00000207345	1.27143	2.35459	1.45734	0	0	0	-4.32901	4.7208	0.0020287	0.0124511	RNU6-1222P	RNA, U6 small nuclear 1222, pseudogene	snRNA	NA
ENSG00000166676	0.0235736	0.033955	0.0343898	0	0	0	-4.33661	4.71347	0.00369704	0.0193004	TVP23A	trans-golgi network vesicle protein 23 homolog A	protein_coding	780776
ENSG00000173930	1.10309	1.10211	0.818559	0.024059	0.0796838	0.0273308	0.575463	4.69743	3.16077e-07	2.47416e-05	SLCO4C1	solute carrier organic anion transporter family member 4C1	protein_coding	353189
ENSG00000124194	0.0301425	0.062024	0.134012	0	0.00432978	0	-5.33981	4.51197	0.00317398	0.0173208	GDAP1L1	ganglioside induced differentiation associated protein 1 like 1	protein_coding	78997
ENSG00000237208	0.612088	0.722837	0.931752	0	0.114682	0.0207401	-2.78795	4.4518	0.00126723	0.00893691	AL445072.1		lincRNA	101928495
ENSG00000260498	0.381667	0.349046	0.565624	0	0	0.0826243	-4.91905	4.44005	0.00178131	0.0113725	AC126696.3	novel transcript	lincRNA	NA
ENSG00000167419	0.0449389	0.119668	0.180698	0.00443308	0	0.0164812	-3.36406	4.40664	0.00368684	0.0192757	LPO	lactoperoxidase	protein_coding	4025
ENSG00000243276	1.82939	0.851066	1.96262	0	0.178234	0.235553	-0.697278	4.40626	0.0011728	0.00842045	AC068633.1	novel transcript	lincRNA	NA
ENSG00000113739	20.5658	25.0105	40.7628	1.61949	1.20063	1.35817	4.62344	4.3206	2.23611e-10	1.48123e-07	STC2	stanniocalcin 2	protein_coding	8614
ENSG00000135116	0.0297774	0.00816971	0.0889487	0	0	0.00193389	-4.38248	4.30838	0.0145699	0.0523942	HRK	harakiri, BCL2 interacting protein	protein_coding	8739
ENSG00000229618	0.0504892	0.0545429	0.0499801	0.0105838	0	0	-3.24925	4.30805	0.00346363	0.018443	AC011287.1	novel transcript	lincRNA	NA
ENSG00000241532	0.182251	0.0576948	0.128554	0	0	0	-5.55526	4.30434	0.00297482	0.0165396	AGGF1P3	angiogenic factor with G-patch and FHA domains 1 pseudogene 3	processed_pseudogene	NA
ENSG00000214491	0.100268	0.0247584	0.0794054	0	0	0.00390712	-4.7345	4.30381	0.00635816	0.0286577	SEC14L6	SEC14 like lipid binding 6	protein_coding	730005
ENSG00000185332	0.0717149	0.1365	0.321331	0	0.0193151	0.0104794	-2.5152	4.2949	0.0041421	0.0210671	TMEM105	TMEM105 long non-coding RNA	protein_coding	284186
ENSG00000252892	2.95746	3.28619	2.71192	0	0	0.8067	-4.33641	4.293	0.00266505	0.01521	RNU6-548P	RNA, U6 small nuclear 548, pseudogene	snRNA	NA
ENSG00000270829	0.457358	0.54755	1.2131	0	0	0.129613	-4.28469	4.2761	0.00694398	0.0305381	AC015849.2	novel transcript	lincRNA	NA
ENSG00000238785	2.0138	1.84168	1.30568	0	0	0	-5.22424	4.26592	0.00335178	0.0179931	RNU7-92P	RNA, U7 small nuclear 92 pseudogene	snRNA	NA
ENSG00000188511	0.329104	0.341183	0.272252	0.0294912	0.0129913	0.00978943	-0.349814	4.24286	8.36243e-06	0.000249573	C22orf34	chromosome 22 open reading frame 34	lincRNA	348645
ENSG00000235295	0.0857776	0.217688	0.19664	0	0.0123214	0.0111416	-3.49998	4.23634	0.00395984	0.020324	LINC01634	long intergenic non-protein coding RNA 1634	lincRNA	100192420
ENSG00000249252	0.243738	0.138887	0.406367	0	0	0.0292237	-3.82988	4.22672	0.00371172	0.0193567	AC098829.1		antisense	101929095
ENSG00000130005	0.233532	0.0407729	0.0884891	0	0	0.0110303	-3.44768	4.22407	0.0190714	0.0638393	GAMT	guanidinoacetate N-methyltransferase	protein_coding	2593
ENSG00000128965	19.3934	24.7358	26.7401	1.32336	1.07537	1.47469	3.16353	4.18864	1.65036e-10	1.231e-07	CHAC1	ChaC glutathione specific gamma-glutamylcyclotransferase 1	protein_coding	79094
ENSG00000235513	0.387723	0.716634	2.10371	0.0627395	0.0234501	0.0583129	-1.64131	4.18499	0.00265024	0.015148	AL035681.1	novel transcript, antisense to L3MBTL2	antisense	100506544
ENSG00000140403	1.02688	0.806974	1.01088	0.0475949	0.0533685	0.0522798	1.62374	4.17389	2.71266e-08	4.32897e-06	DNAJA4	DnaJ heat shock protein family (Hsp40) member A4	protein_coding	55466
ENSG00000227083	0.350299	0.157267	0.610574	0.0267022	0	0	-4.65332	4.14998	0.00545987	0.025683	L29074.1	novel transcript	antisense	NA
ENSG00000185271	0.0587353	0.0178108	0.0515395	0	0	0.00481837	-5.09594	4.13444	0.00601381	0.0274863	KLHL33	kelch like family member 33	protein_coding	123103
ENSG00000260088	0.600734	1.9778	2.79282	0	0.477923	0.144054	-1.86846	4.13112	0.00619232	0.0280989	AL445483.1		lincRNA	101929224
ENSG00000279174	0.050147	0.137583	0.0557377	0	0	0.0130271	-3.98111	4.1308	0.00499316	0.0240072	AC104581.3	TEC	TEC	NA
ENSG00000226125	0.0391079	0.12339	0.331442	0	0	0.0457173	-3.24195	4.11503	0.0174526	0.0597041	LINC01907	long intergenic non-protein coding RNA 1907	lincRNA	151475
ENSG00000166126	0.113467	0.123519	0.155612	0.0153454	0	0.0142627	-2.17096	4.11373	0.000961055	0.00728379	AMN	amnion associated transmembrane protein	protein_coding	81693
ENSG00000129757	0.123526	0.0960229	0.280315	0.0172627	0.0118292	0	-3.08509	4.0852	0.00403037	0.020608	CDKN1C	cyclin dependent kinase inhibitor 1C	protein_coding	1028
ENSG00000163285	0.0375948	0.0928304	0.30086	0.0168124	0.00432021	0.00195327	-2.46682	4.06798	0.010406	0.0411523	GABRG1	gamma-aminobutyric acid type A receptor gamma1 subunit	protein_coding	2565
ENSG00000230787	0.413273	0.982671	2.24569	0.0513375	0.052768	0.0596442	-2.05838	4.06298	0.00279593	0.0157694	PSAT1P3	phosphoserine aminotransferase 1 pseudogene 3	processed_pseudogene	NA
ENSG00000235848	0.088084	0.102353	0.155495	0	0.00893133	0.0121142	-3.31208	4.03634	0.00193412	0.0120662	RMDN2-AS1	RMDN2 antisense RNA 1	antisense	NA
ENSG00000166159	0.00795202	0.0392708	0.0397735	0	0	0	-4.68997	4.03039	0.0159691	0.0559758	LRTM2	leucine rich repeats and transmembrane domains 2	protein_coding	654429
ENSG00000253616	1.06163	1.128	1.12635	0.372255	0	0.0902584	-2.30183	4.01487	0.000769449	0.00626629	AC107959.3	novel transcript	antisense	NA
ENSG00000172137	0.0599133	0.0410944	0.0915651	0	0	0	-4.4613	3.98811	0.00472261	0.0230821	CALB2	calbindin 2	protein_coding	794
ENSG00000204801	2.39724	0	5.80777	0.0628149	0	0	-4.67897	3.98798	0.166464	0.304299	FGF7P7	fibroblast growth factor 7 pseudogene 7	unprocessed_pseudogene	NA
ENSG00000285051	0.0442639	0.0927376	0.0570258	0.00337411	0	0.00627209	-4.50392	3.96148	0.00390179	0.0200978	AC026316.4		processed_transcript	101928583
ENSG00000196248	0.166868	0.299663	0.227624	0	0.0261487	0.0118224	-3.72793	3.9355	0.00982031	0.0393527	OR10S1	olfactory receptor family 10 subfamily S member 1	protein_coding	219873
ENSG00000247131	0.012199	0.0502036	0.0559309	0	0	0	-4.87396	3.89948	0.00830785	0.0350231	AC025263.1		antisense	NA
ENSG00000089041	0.0981199	0.073189	0.125247	0.0179973	0	0.00955855	-2.36268	3.88523	0.00155859	0.010379	P2RX7	purinergic receptor P2X 7	protein_coding	5027
ENSG00000185633	0.127268	0.224467	0.444577	0	0.0417857	0.0377846	-3.16992	3.86933	0.00715491	0.0312392	NDUFA4L2	NDUFA4, mitochondrial complex associated like 2	protein_coding	56901
ENSG00000033122	0.183378	0.0974385	0.0377329	0.00486588	0.00900265	0.00361805	-0.678235	3.86749	0.00247453	0.0144118	LRRC7	leucine rich repeat containing 7	protein_coding	57554
ENSG00000260357	0.095909	0.0303617	0.0799511	0	0	0.00574965	-4.21493	3.85624	0.0160793	0.056242	DNM1P34	dynamin 1 pseudogene 34	transcribed_unprocessed_pseudogene	NA
ENSG00000129450	0.0401861	0.0992287	0.0614161	0.011232	0	0	-3.65333	3.83079	0.0069554	0.030565	SIGLEC9	sialic acid binding Ig like lectin 9	protein_coding	27180
ENSG00000227192	0.523717	0.78605	0.513621	0.51663	0	0	-3.8768	3.82842	0.0115283	0.0443533	AL023581.2	novel transcript	lincRNA	NA
ENSG00000169169	0.0260997	0.0358034	0.101533	0	0	0.0226005	-3.30982	3.82523	0.0148451	0.0530773	CPT1C	carnitine palmitoyltransferase 1C	protein_coding	126129
ENSG00000214146	0.0728283	0.0839206	0.0546396	0	0	0.0113516	-4.09997	3.81768	0.00672623	0.0298139	LINC02026	long intergenic non-protein coding RNA 2026	lincRNA	647323
ENSG00000229495	0.0839932	0.10104	0.05386	0	0	0.0201412	-4.44483	3.81444	0.0111138	0.0432099	AL450327.1	novel transcript	lincRNA	NA
ENSG00000251175	0.34999	0.457521	0.137297	0	0.0354875	0.0160447	-3.85143	3.78108	0.0135406	0.0498771	AC008243.1		antisense	101929529
ENSG00000135374	0.245962	0.323912	0.186111	0.00951868	0.0195679	0.0235922	-1.04174	3.76892	0.00013207	0.00172438	ELF5	E74 like ETS transcription factor 5	protein_coding	2001
ENSG00000199546	2.36186	1.296	1.83762	0	0.542827	0	-4.90427	3.76829	0.00986314	0.0394937	RF00019		misc_RNA	NA
ENSG00000167748	0.600695	0.529734	0.637858	0.0659583	0.061633	0.0167194	-1.01033	3.7621	0.00013893	0.00178624	KLK1	kallikrein 1	protein_coding	3816
ENSG00000260224	0.21617	0.652391	1.62182	0	0	0.112313	-4.94374	3.75959	0.0190076	0.0636626	UBL5P4	ubiquitin like 5 pseudogene 4	processed_pseudogene	NA
ENSG00000147119	0.90636	0.776578	0.427322	0.0186881	0.0384176	0.121587	-0.586519	3.75321	0.000178338	0.00214878	CHST7	carbohydrate sulfotransferase 7	protein_coding	56548
ENSG00000255337	0.417763	0.444984	0.348253	0.0824219	0	0.0191516	-3.69763	3.75025	0.00881881	0.0365331	AP001830.1		antisense	101928424
ENSG00000115598	0.0578853	0.0317627	0.144762	0	0	0.0150374	-3.39226	3.73935	0.0175387	0.0599343	IL1RL2	interleukin 1 receptor like 2	protein_coding	8808
ENSG00000268628	4.57123	3.82193	4.86868	0.155741	0.515817	0.426217	1.58669	3.73316	3.44566e-07	2.62874e-05	AL121761.1	novel transcript	lincRNA	NA
ENSG00000204323	0.0664663	0.0328241	0.0664887	0	0	0.0284898	-2.72654	3.71882	0.0108657	0.0424893	SMIM5	small integral membrane protein 5	protein_coding	643008
ENSG00000261465	0.268764	0.281544	0.386987	0	0	0.114249	-3.79733	3.7182	0.00957695	0.0386771	AC099518.4		antisense	NA
ENSG00000172461	0.024791	0.0326479	0.0692316	0.00727552	0	0.00579617	-1.90604	3.71115	0.00422866	0.0213706	FUT9	fucosyltransferase 9	protein_coding	10690
ENSG00000121316	10.5229	7.72507	8.61235	0.808059	0.58811	0.643754	3.67915	3.70803	1.21461e-10	1.07633e-07	PLBD1	phospholipase B domain containing 1	protein_coding	79887
ENSG00000280474	0.450901	0.26509	0.563816	0	0	0.150602	-4.11683	3.70206	0.0231304	0.07371	AL356481.2	novel transcript, sense intronic to SPTAN1	sense_intronic	NA
ENSG00000204381	0.0649061	0.0356152	0.0901778	0	0	0.0168612	-4.0449	3.69546	0.0114242	0.0441195	LAYN	layilin	protein_coding	143903
ENSG00000172061	0.0486687	0.0188509	0.0596631	0	0	0.0156179	-3.55227	3.68907	0.0149357	0.0533103	LRRC15	leucine rich repeat containing 15	protein_coding	131578
ENSG00000238517	6.35141	5.39634	6.1486	1.54616	0	0.638696	-2.52647	3.65458	0.00178114	0.0113725	MIR1270	microRNA 1270	miRNA	100302179
ENSG00000250509	0.316478	0.138926	0.597993	0.194602	0	0	-4.33045	3.6443	0.023176	0.0738145	AC034213.1	novel transcript	lincRNA	NA
ENSG00000258914	0.803405	1.98379	1.89757	0	0	0.521769	-4.15388	3.62563	0.0106143	0.0418226	AL132712.2	novel transcript	lincRNA	NA
ENSG00000138152	0.084815	0.186158	0.312271	0.0118529	0	0.0605911	-2.88355	3.6231	0.0079878	0.0340898	BTBD16	BTB domain containing 16	protein_coding	118663
ENSG00000145777	1.61238	2.18352	3.59861	0.109889	0.379928	0.176417	1.44433	3.59888	2.47694e-06	0.000105099	TSLP	thymic stromal lymphopoietin	protein_coding	85480
ENSG00000266758	2.54104	2.89588	3.0959	0	0	1.82799	-3.64188	3.58422	0.0226935	0.0727201	MIR3680-2	microRNA 3680-2	miRNA	100847041
ENSG00000240057	0.152896	0.104871	0.297397	0.00712237	0	0.0661985	-3.25209	3.58335	0.00754148	0.0325935	AC078785.1	novel transcript	antisense	NA
ENSG00000225177	2.45324	4.07283	6.3327	0.479195	0.204227	0.380207	0.0116097	3.5706	1.21761e-05	0.000324227	AL590617.2		antisense	NA
ENSG00000234427	0.306957	0.176854	0.383825	0	0	0.0717668	-4.87413	3.56697	0.0137299	0.0503963	AL022724.1	novel transcript	lincRNA	NA
ENSG00000256751	0.399456	1.03332	1.30818	0.0478489	0.0245911	0.155655	-2.14895	3.56409	0.00309675	0.0170163	PLBD1-AS1	PLBD1 antisense RNA 1	antisense	NA
ENSG00000225308	0	0.115105	0.268131	0	0	0	-5.68927	3.55057	0.0533917	0.135196	ASS1P11	argininosuccinate synthetase 1 pseudogene 11	processed_pseudogene	NA
ENSG00000140479	0.00513797	0.0116296	0.0149908	0	0.00221411	0	-3.90112	3.54553	0.0147942	0.0529201	PCSK6	proprotein convertase subtilisin/kexin type 6	protein_coding	5046
ENSG00000158525	0.172061	0.0896925	0.133871	0	0.0840329	0.00446979	-2.99003	3.54271	0.00550967	0.0258171	CPA5	carboxypeptidase A5	protein_coding	93979
ENSG00000253304	0.0837704	0.11138	0.0268586	0	0	0.0200878	-3.2157	3.53895	0.017958	0.0610614	TMEM200B	transmembrane protein 200B	protein_coding	399474
ENSG00000257878	0.335373	0.113663	0.624926	0	0	0.19987	-3.67757	3.53843	0.027775	0.0842132	AC007298.2	novel transcript, antisense to LTA4H	antisense	NA
ENSG00000103522	0.00622111	0.0332829	0.0700111	0	0	0.00727251	-4.33077	3.533	0.0286174	0.0860456	IL21R	interleukin 21 receptor	protein_coding	50615
ENSG00000280310	0.243398	0.120201	0.338167	0	0	0.126459	-3.99769	3.52561	0.0131369	0.0488419	AC092437.1	tec	TEC	NA
ENSG00000228918	0.112975	0.0752752	0	0	0	0	-4.80555	3.52553	0.0800107	0.181169	LINC01344	long intergenic non-protein coding RNA 1344	lincRNA	400799
ENSG00000132205	0.036997	0.0500273	0.0440589	0.00886339	0	0.00411902	-3.50788	3.51751	0.00439305	0.0219605	EMILIN2	elastin microfibril interfacer 2	protein_coding	84034
ENSG00000078814	0.0278742	0.00352963	0.0428978	0	0	0.00334206	-4.36294	3.51008	0.0352629	0.100056	MYH7B	myosin heavy chain 7B	protein_coding	57644
ENSG00000115457	3.46386	4.21635	3.31278	0.35296	0.267485	0.341957	2.80859	3.50961	1.77897e-09	5.77287e-07	IGFBP2	insulin like growth factor binding protein 2	protein_coding	3485
ENSG00000243115	1.72936	2.41978	3.21962	0.290013	0.496824	0.0449252	-3.02679	3.49711	0.00164718	0.0107969	RN7SL849P	RNA, 7SL, cytoplasmic 849, pseudogene	misc_RNA	NA
ENSG00000181031	0.0252306	0.0346112	0.0210326	0	0	0.00873916	-4.94781	3.49603	0.0147317	0.0527292	RPH3AL	rabphilin 3A like (without C2 domains)	protein_coding	9501
ENSG00000234230	0.203902	0.469915	0.577916	0.170971	0	0	-4.7802	3.47919	0.0163696	0.0569097	ZFX-AS1	ZFX antisense RNA 1	antisense	100873922
ENSG00000223284	3.27627	3.5955	1.4306	0	0.134462	0.851106	-3.30416	3.4757	0.00764789	0.0329853	RNU6-195P	RNA, U6 small nuclear 195, pseudogene	snRNA	NA
ENSG00000180712	0.0289085	0.130866	0.102419	0.0424194	0	0	-4.45716	3.46948	0.0271398	0.0828651	LINC02363	long intergenic non-protein coding RNA 2363	lincRNA	NA
ENSG00000274276	0.713513	1.50315	1.79855	0.153131	0.135436	0.0728183	0.205917	3.46875	1.25521e-05	0.000330515	CBSL	cystathionine-beta-synthase like	protein_coding	102724560
ENSG00000252222	7.40558	15.1255	18.9775	0.229984	2.60031	1.92381	-2.36791	3.42502	0.00253949	0.0146751	RNU7-13P	RNA, U7 small nuclear 13 pseudogene	snRNA	NA
ENSG00000122188	0.00531751	0.0962879	0.150714	0	0.0274978	0	-4.74217	3.42232	0.0672342	0.159995	LAX1	lymphocyte transmembrane adaptor 1	protein_coding	54900
ENSG00000151012	62.9597	77.0279	148.235	8.69732	8.07807	8.45742	7.59767	3.41649	2.26208e-09	6.68987e-07	SLC7A11	solute carrier family 7 member 11	protein_coding	23657
ENSG00000171864	0.0213636	0.0351677	0.135348	0.0358266	0	0	-3.72306	3.40563	0.0307635	0.0907847	PRND	prion like protein doppel	protein_coding	23627
ENSG00000104760	0.0669707	0.0848031	0	0	0	0	-5.15067	3.40341	0.0790743	0.179725	FGL1	fibrinogen like 1	protein_coding	2267
ENSG00000213754	0.450004	0.604317	0.562694	0.0198593	0.0918572	0.0553744	-1.5657	3.37974	0.000277686	0.00294957	AL356317.1	karyopherin alpha 4 (importin alpha 3) (KPNA4) pseudogene	processed_pseudogene	NA
ENSG00000004776	0.08893	0.211456	0	0	0	0	-5.78027	3.37967	0.08222	0.18492	HSPB6	heat shock protein family B (small) member 6	protein_coding	126393
ENSG00000199905	0	1.34584	2.18091	0	0	0	-5.84018	3.37132	0.0571859	0.14204	RNU6-492P	RNA, U6 small nuclear 492, pseudogene	snRNA	NA
ENSG00000276092	0.497026	0.262987	0.11838	0	0	0.0553358	-4.13632	3.36824	0.0190878	0.0638847	AC040896.1	novel transcript, sense intronic to CCDC102B	sense_intronic	NA
ENSG00000279266	0.0500694	0.0861685	0.0379442	0	0	0.039021	-3.68837	3.36688	0.016856	0.0581293	AC068860.1	TEC	TEC	NA
ENSG00000263345	0.413421	0.102083	0.700756	0.0924408	0.0118771	0.0107398	-2.70105	3.36343	0.0260129	0.0804074	AC006435.2	novel transcript, antisense to SGSM2	antisense	NA
ENSG00000133636	0.153103	0.126016	0.0729309	0.00916977	0	0.0170456	-4.20281	3.35174	0.00890656	0.0367821	NTS	neurotensin	protein_coding	4922
ENSG00000259172	0.0656579	0.0594457	0.13136	0	0	0.0614036	-3.54343	3.34881	0.017265	0.0591949	AC023024.1	novel transcript, antisense to SNRPA1 and PCSK6	antisense	NA
ENSG00000116761	10.2004	12.3733	28.6631	1.6539	1.57249	1.36153	2.90971	3.3449	1.258e-06	6.48419e-05	CTH	cystathionine gamma-lyase	protein_coding	1491
ENSG00000160200	0.779352	1.0808	1.75894	0.0546321	0.10367	0.246076	1.13208	3.33236	8.44957e-06	0.000251198	CBS	cystathionine-beta-synthase	protein_coding	875
ENSG00000196104	0.0796772	0.0749492	0.224563	0.0222697	0	0.0325262	-2.78852	3.32938	0.00869979	0.0361941	SPOCK3	SPARC (osteonectin), cwcv and kazal like domains proteoglycan 3	protein_coding	50859
ENSG00000198759	0.0587068	0.0483202	0.0706894	0	0	0.025418	-4.00643	3.31881	0.0140824	0.0512126	EGFL6	EGF like domain multiple 6	protein_coding	25975
ENSG00000201451	0.701254	1.29867	0.876863	0	0	0.136628	-4.12358	3.29039	0.01532	0.0543537	RF00019		misc_RNA	NA
ENSG00000283740	0.0707968	0	0.424924	0	0	0	-4.55333	3.28216	0.0912256	0.199056	TAF11L11	TATA-box binding protein associated factor 11 like 11	protein_coding	NA
ENSG00000233947	0.0816259	0	0.351563	0	0	0	-5.32536	3.28158	0.113668	0.232937	AL353705.3	argininosuccinate synthetase (ASS) pseudogene	processed_pseudogene	NA
ENSG00000274718	0.130811	0.215335	0.0521523	0	0.044116	0.0132973	-2.99589	3.28053	0.0136479	0.0502231	AL136964.1	novel transcript	lincRNA	NA
ENSG00000265855	2.68506	5.1567	0	0	0	0	-5.81379	3.27456	0.0837021	0.18736	MIR4514	microRNA 4514	miRNA	100616181
ENSG00000130176	0	0.116357	0.17677	0	0	0.0137717	-4.11444	3.27443	0.123529	0.24693	CNN1	calponin 1	protein_coding	1264
ENSG00000224462	0.215599	0.110909	0.26959	0.0301299	0	0.0490072	-3.37999	3.26896	0.0122384	0.0464075	C4BPAP1	complement component 4 binding protein, alpha pseudogene 1	unprocessed_pseudogene	NA
ENSG00000128274	0.504123	0.492988	0.357831	0.0251112	0.0817347	0.042789	-0.509561	3.26324	8.40524e-05	0.00124009	A4GALT	alpha 1,4-galactosyltransferase (P blood group)	protein_coding	53947
ENSG00000203784	0.877908	0.267624	1.0571	0	0.224188	0.0760207	-2.81429	3.26116	0.0231682	0.0738001	LELP1	late cornified envelope like proline rich 1	protein_coding	149018
ENSG00000242899	0.115213	0.0189658	0.211295	0	0	0	-4.83762	3.25926	0.0392776	0.108119	RPL7P16	ribosomal protein L7 pseudogene 16	processed_pseudogene	NA
ENSG00000284695	0.85502	0.80149	1.50471	0.0199148	0.163758	0.222116	-2.24556	3.2584	0.00146726	0.00994283	AC108941.2	novel transcript	protein_coding	NA
ENSG00000285946	1.13369	0.0811406	0.616346	0	0.169928	0	-2.9435	3.25443	0.0566107	0.14093	AL162596.1	novel late cornified envelope family protein	protein_coding	NA
ENSG00000123096	0.0722998	0.0410402	0.0332525	0.00209045	0.00214871	0.0097148	-3.11694	3.25436	0.00396966	0.0203609	SSPN	sarcospan	protein_coding	8082
ENSG00000197380	0.0919897	0.0704929	0.121637	0.0265976	0	0.0222489	-2.67204	3.24071	0.0047601	0.023221	DACT3	dishevelled binding antagonist of beta catenin 3	protein_coding	147906
ENSG00000222533	4.25135	4.30669	3.13507	0.548423	0.563705	0.127432	-2.41896	3.23745	0.00155865	0.010379	RNU6-705P	RNA, U6 small nuclear 705, pseudogene	snRNA	NA
ENSG00000240563	0.0220907	0.0254553	0.165736	0	0.0495017	0	-3.59034	3.22467	0.0545094	0.137031	L1TD1	LINE1 type transposase domain containing 1	protein_coding	54596
ENSG00000249328	0.117756	0.0399093	0.0808404	0	0	0.0485851	-4.60258	3.22406	0.0209219	0.0683212	AC036214.1		lincRNA	101927040
ENSG00000164287	0.0416057	0.0280184	0.0346831	0	0.00651972	0.00294772	-4.24078	3.21263	0.0139776	0.0509192	CDC20B	cell division cycle 20B	protein_coding	166979
ENSG00000109193	12.4348	13.073	19.064	1.68435	1.41587	1.66058	3.17911	3.20447	1.39405e-09	4.8665e-07	SULT1E1	sulfotransferase family 1E member 1	protein_coding	6783
ENSG00000236366	0.067215	0.088517	0	0	0	0	-5.92206	3.18516	0.0816207	0.183862	AL359313.1		lincRNA	153910
ENSG00000259761	0.56796	0.357481	1.22543	0.252124	0	0.0781116	-2.88023	3.18114	0.0256333	0.0795302	AC078905.1	novel transcript	lincRNA	NA
ENSG00000227210	0.251466	0.232848	0.471658	0.0790702	0.0270912	0	-3.92553	3.18103	0.0209602	0.0683735	AC079145.1		antisense	NA
ENSG00000224144	0.120851	0.142099	0.244661	0	0	0.107638	-3.88823	3.18066	0.023804	0.0753359	ASH2LP1	ASH2L pseudogene 1	processed_pseudogene	NA
ENSG00000229017	0.0410758	0.23666	0.268224	0	0.0885043	0.016006	-3.20544	3.1791	0.0370783	0.103562	LINC01277	long intergenic non-protein coding RNA 1277	lincRNA	NA
ENSG00000248498	2.24939	2.42907	3.56024	0.502962	0.175772	0.29451	1.12437	3.17394	1.38268e-06	6.94669e-05	ASNSP1	asparagine synthetase pseudogene 1	transcribed_unprocessed_pseudogene	389652
ENSG00000105143	0.0333614	0.0421038	0.0166863	0.0130543	0	0.00173332	-4.27299	3.16914	0.0186041	0.0627123	SLC1A6	solute carrier family 1 member 6	protein_coding	6511
ENSG00000124157	0.215573	0.286623	0.179705	0.0278088	0.0142919	0.0258468	-2.65232	3.16016	0.00095196	0.00723866	SEMG2	semenogelin 2	protein_coding	6407
ENSG00000277449	0.558712	0.761153	0.615647	0.0376937	0.132837	0.0700684	-1.26517	3.14428	4.1599e-05	0.000756464	CEBPB-AS1	CEBPB antisense RNA 1	antisense	NA
ENSG00000248103	5.01799	5.48143	6.2746	0.675289	0.480535	0.748344	0.44546	3.12791	1.63407e-06	7.78731e-05	AC008443.3	novel transcript	lincRNA	NA
ENSG00000162772	5.26999	6.5272	23.7342	1.04825	1.06657	1.12519	3.49216	3.12759	7.3089e-05	0.0011249	ATF3	activating transcription factor 3	protein_coding	467
ENSG00000265263	0.0717095	0.320408	0.247652	0.0257693	0	0.0718533	-3.0118	3.12578	0.0255822	0.0794143	AC124066.1	novel transcript, antisense to EPN2	antisense	NA
ENSG00000260186	0.0957511	0.110335	0	0	0	0	-5.03668	3.12035	0.105915	0.221386	LINC02137	long intergenic non-protein coding RNA 2137	lincRNA	NA
ENSG00000229660	0.0601961	0.24773	0.376353	0	0	0.0703696	-4.38108	3.1143	0.0436308	0.116809	AC004975.2	novel transcript	lincRNA	NA
ENSG00000163606	0.113224	0.114698	0.108906	0.0146059	0.0150129	0.00678767	-2.99007	3.11422	0.000761182	0.00621902	CD200R1	CD200 receptor 1	protein_coding	131450
ENSG00000250326	0.267802	0.275527	0.502297	0.0421033	0	0.156531	-3.15139	3.10824	0.0101824	0.0405048	AC104596.1		antisense	105377623
ENSG00000084628	0.204953	0.112461	0.113901	0.0334158	0	0.0399318	-2.21663	3.10807	0.00948546	0.038443	NKAIN1	sodium/potassium transporting ATPase interacting 1	protein_coding	79570
ENSG00000119535	0.0201749	0.0199266	0.0184999	0	0	0.015723	-4.03919	3.09753	0.0244914	0.0769929	CSF3R	colony stimulating factor 3 receptor	protein_coding	1441
ENSG00000257842	0.14907	0.40584	0.516184	0.0865346	0	0.116175	-2.22071	3.09486	0.013238	0.0491307	LINC02588	long intergenic non-protein coding RNA 2588	antisense	NA
ENSG00000154175	0.593284	0.907787	1.26031	0.105208	0.0907843	0.118308	1.08851	3.08467	6.54263e-07	4.10742e-05	ABI3BP	ABI family member 3 binding protein	protein_coding	25890
ENSG00000266421	3.34955	3.8173	5.15489	0	0.888262	1.00401	-2.95451	3.0789	0.00834218	0.0351185	MIR4451	microRNA 4451	miRNA	100616349
ENSG00000118520	11.5446	9.45226	12.2353	1.30617	1.78263	0.977952	3.75928	3.06936	1.18997e-09	4.28388e-07	ARG1	arginase 1	protein_coding	383
ENSG00000171360	0.196468	0.131762	0.212306	0	0.100343	0.0283546	-2.37001	3.06221	0.00813093	0.0344836	KRT38	keratin 38	protein_coding	8687
ENSG00000273265	0.286838	0.438453	0.341589	0	0	0.255478	-3.58756	3.05131	0.0260972	0.0805224	CNNM3-DT	CNNM3 divergent transcript	lincRNA	100506036
ENSG00000277144	0.532397	0.489758	0.939842	0	0.107966	0.268476	-2.94295	3.04872	0.00940887	0.0382329	AC092757.3	novel transcript, antisense to CCNB2	lincRNA	NA
ENSG00000238961	1.23228	1.21711	0	0	0	0	-4.96255	3.04593	0.0902913	0.197711	SNORA47	small nucleolar RNA, H/ACA box 47	snoRNA	677828
ENSG00000249631	0.19401	0.1458	0.0773489	0	0.02181	0.0394433	-3.34466	3.04386	0.0180186	0.0612404	AC005699.1	novel transcript	lincRNA	NA
ENSG00000130768	0.598692	0.314534	0.525625	0.0106809	0.181146	0.069491	-0.365292	3.03878	0.00124042	0.00878013	SMPDL3B	sphingomyelin phosphodiesterase acid like 3B	protein_coding	27293
ENSG00000185168	0.131585	0.0573376	0.154858	0.032451	0.0200132	0	-2.77053	3.02269	0.0166909	0.0577417	LINC00482	long intergenic non-protein coding RNA 482	lincRNA	NA
ENSG00000229221	0.163864	0.284731	0.895483	0.0763329	0	0.127705	-3.31279	3.01735	0.0233965	0.0743013	HNRNPA1P66	heterogeneous nuclear ribonucleoprotein A1 pseudogene 66	processed_pseudogene	NA
ENSG00000258077	0.0613913	0.111166	0.225177	0.0102953	0	0.0382756	-4.02292	3.01224	0.0212391	0.0690585	AC078923.1	novel transcript	lincRNA	NA
ENSG00000231765	0.222584	0.586252	0.445318	0	0.460408	0	-3.97739	3.01031	0.0364531	0.102349	PPP1R11P2	protein phosphatase 1 regulatory inhibitor subunit 11 pseudogene 2	processed_pseudogene	NA
ENSG00000207863	0.191072	1.57267	3.02633	0	0	0.446728	-4.4801	3.00603	0.0676477	0.160711	MIR125B2	microRNA 125b-2	miRNA	406912
ENSG00000175197	14.169	19.1585	24.9137	2.34559	2.16425	2.60597	2.98983	3.00466	1.06345e-08	2.11223e-06	DDIT3	DNA damage inducible transcript 3	protein_coding	1649
ENSG00000207713	2.75087	2.05835	0	0	0	0	-5.1025	2.99818	0.0877686	0.193604	MIR200C	microRNA 200c	miRNA	406985
ENSG00000251627	0.225735	0.0154831	0.141132	0	0	0.0146603	-4.44526	2.99285	0.0571969	0.142052	AC010395.2	integrin alpha FG-GAP repeat containing 2 (ITFG2) pseudogene	processed_pseudogene	NA
ENSG00000253559	0.573438	0.341781	0.725281	0.447666	0.0852112	0	-2.61344	2.99236	0.0136042	0.0500801	OSGEPL1-AS1	OSGEPL1 antisense RNA 1	antisense	NA
ENSG00000207751	0.20226	0.217699	0.194546	0	0	0.363759	-2.79853	2.99221	0.0324156	0.0941809	AP000553.1	novel transcript	processed_transcript	NA
ENSG00000255571	0.0117036	0.0057798	0.0351228	0	0.00605216	0	-3.94494	2.98913	0.0539412	0.136034	MIR9-3HG	MIR9-3 host gene	lincRNA	254559
ENSG00000237409	0.35759	0.0981081	0.364335	0	0	0.0928944	-5.03224	2.9884	0.042661	0.115027	AL513302.1	ribosomal protein L27a (RPL27A) pseudogene	processed_pseudogene	NA
ENSG00000259414	0.538739	0.26991	0.370996	0.39281	0	0.0182547	-3.60972	2.98359	0.0188954	0.0633975	AC242376.1	hect domain and RLD 2 pseudogene 7	unprocessed_pseudogene	NA
ENSG00000278250	0.0469762	0.193325	0.1958	0	0	0	-4.71123	2.97555	0.0328755	0.0951494	RF00017		misc_RNA	NA
ENSG00000206976	0.620635	0.817329	2.7938	0	0	1.16084	-3.90114	2.97352	0.0500179	0.128961	RF00409		snoRNA	NA
ENSG00000258279	0.221759	0.172918	0.175132	0	0.0905332	0.0272881	-2.76301	2.97014	0.00918647	0.0375344	LINC00592	long intergenic non-protein coding RNA 592	lincRNA	283404
ENSG00000122133	0.175434	0.0288791	0.194992	0	0.03024	0.00911481	-3.90282	2.96737	0.0448849	0.119059	PAEP	progestagen associated endometrial protein	protein_coding	5047
ENSG00000215262	0.0899757	0.0282122	0.15001	0.0179629	0	0.0200347	-3.29485	2.95902	0.0286079	0.0860366	KCNU1	potassium calcium-activated channel subfamily U member 1	protein_coding	157855
ENSG00000241743	1.57054	1.39919	2.55961	0.271271	0.212925	0.210873	0.875447	2.94519	1.34333e-06	6.78737e-05	XACT	X active specific transcript	lincRNA	NA
ENSG00000134548	0.159918	0.183888	0.270541	0.025635	0.0202687	0.0311575	-1.24583	2.93736	4.45245e-05	0.000789112	SPX	spexin hormone	protein_coding	80763
ENSG00000267436	0.0902942	0.272503	0.526894	0	0.0259404	0.0703696	-4.30447	2.92683	0.043542	0.116666	AC005786.3	novel transcript, antisense to MFSD12	antisense	NA
ENSG00000206635	3.33751	2.22378	3.31214	0	1.23277	0.619296	-2.76142	2.91928	0.0109525	0.0427414	RNU6-1062P	RNA, U6 small nuclear 1062, pseudogene	snRNA	NA
ENSG00000198930	32.3445	27.7115	25.7945	3.72144	3.89225	3.67733	3.96622	2.91486	3.81005e-11	4.75623e-08	CSAG1	chondrosarcoma associated gene 1	protein_coding	158511
ENSG00000273472	0.170786	0.210855	0.345755	0.0306865	0	0.152114	-3.08167	2.90954	0.0140801	0.0512126	AC096733.2	novel transcript	lincRNA	NA
ENSG00000207444	8.86197	9.4626	8.38577	4.21745	0	3.3599	-1.99482	2.90935	0.00873112	0.0362917	SNORD56B	small nucleolar RNA, C/D box 56B	snoRNA	319139
ENSG00000164112	0.13483	0.217327	0.327822	0.0094212	0.0242093	0.0744301	-1.00977	2.9062	0.00299385	0.0166213	TMEM155	transmembrane protein 155	protein_coding	132332
ENSG00000218233	0	0.112301	0.279176	0	0	0.0193332	-4.81656	2.90292	0.121606	0.244235	NEPNP	nephrocan, pseudogene	unitary_pseudogene	NA
ENSG00000198580	0.339586	0.709513	0.0653269	0	0.0450271	0.0610734	-4.31648	2.90183	0.0495775	0.128114	AC073343.1	zinc finger protein pseudogene	unprocessed_pseudogene	NA
ENSG00000285804	0.06439	0.100696	0.0858823	0.0161973	0.0332972	0	-4.01905	2.89789	0.0204871	0.067233	AC093218.1		antisense	NA
ENSG00000176046	1.42361	1.86739	2.73825	0.306591	0.242808	0.245252	1.39808	2.89059	1.78954e-07	1.64892e-05	NUPR1	nuclear protein 1, transcriptional regulator	protein_coding	26471
ENSG00000225450	0.272086	0.419903	0.425278	0.228144	0	0.0265059	-3.85386	2.88607	0.0173516	0.0594294	AL021707.1	novel transcript	antisense	NA
ENSG00000242599	1.64423	2.44712	1.95271	0.0755443	0.757081	0.315964	-0.348927	2.8723	0.00033922	0.00342491	CSAG4	CSAG family member 4 (pseudogene)	transcribed_unprocessed_pseudogene	100130935
ENSG00000233467	0.0982971	0.307443	0.409709	0	0.0338874	0.107249	-3.52343	2.86005	0.029045	0.0869652	U40455.1	HS1 binding protein (HAX1) pseudogene	processed_pseudogene	NA
ENSG00000250802	0.197737	0.240874	0.111265	0.0223833	0.0298239	0.0200335	-0.215658	2.85835	1.91468e-05	0.000442309	ZBED3-AS1	ZBED3 antisense RNA 1	antisense	NA
ENSG00000138653	0.0365806	0.0602173	0.00762353	0	0.0157637	0	-4.19355	2.85699	0.076967	0.17633	NDST4	N-deacetylase and N-sulfotransferase 4	protein_coding	64579
ENSG00000213279	0.729109	0.829568	0.137052	0.16183	0.0123214	0.0779912	-1.01803	2.84546	0.02557	0.0793873	Z97192.2	novel transcript	lincRNA	NA
ENSG00000188001	0.592113	0.739839	0.90393	0.103185	0.0799296	0.127873	1.40007	2.84463	1.00326e-07	1.0891e-05	TPRG1	tumor protein p63 regulated 1	protein_coding	285386
ENSG00000200674	0.700222	0.452836	2.0847	0	0.258641	0.311834	-2.81771	2.84194	0.0254002	0.0789983	RN7SKP160	RNA, 7SK small nuclear pseudogene 160	misc_RNA	NA
ENSG00000184368	0.0582909	0.10875	0.068029	0.00977536	0.0066985	0.0121142	-2.81903	2.83966	0.0058044	0.0267628	MAP7D2	MAP7 domain containing 2	protein_coding	256714
ENSG00000261645	0.155325	0.193971	0.0759027	0.0628743	0	0.0375674	-1.89734	2.83851	0.0153518	0.0544245	DISC1FP1	DISC1 fusion partner 1	processed_transcript	101929222
ENSG00000260046	0.0941838	0.0430669	0.0959603	0	0.00901927	0.0163113	-4.51335	2.8383	0.0274029	0.0833813	AL162632.3	novel transcript	lincRNA	NA
ENSG00000249309	0.1632	0.376112	0	0	0	0	-4.63505	2.83782	0.111827	0.230127	AC020703.1	novel transcript	antisense	NA
ENSG00000178997	0.10219	0.0535249	0.0619544	0	0.00800673	0.0434404	-3.20027	2.83652	0.0228718	0.0730782	EXD1	exonuclease 3'-5' domain containing 1	protein_coding	161829
ENSG00000237101	0.077122	0.148114	0.36431	0.0969999	0	0.0200347	-3.40574	2.83307	0.0281607	0.085058	AC092809.4		antisense	101927164
ENSG00000073067	0.0183975	0.010095	0.0613456	0	0.00528537	0	-4.35473	2.83258	0.0489378	0.126935	CYP2W1	cytochrome P450 family 2 subfamily W member 1	protein_coding	54905
ENSG00000273203	2.39446	1.99533	1.48959	0.209764	0.513356	0.181038	1.3193	2.83181	2.29546e-06	9.86706e-05	AC006946.2	novel transcript	lincRNA	NA
ENSG00000249094	0.537259	0.211489	0.292087	0.0783461	0	0.0910229	-3.56914	2.82286	0.0167777	0.0579564	AC007834.1	novel transcript	lincRNA	NA
ENSG00000272182	2.81908	2.59476	3.79036	0.203337	0.653134	0.543347	-1.14291	2.81973	6.74879e-05	0.00106561	AC135507.1	novel transcript, antisense to PDHB	antisense	NA
ENSG00000106258	0.0603831	0.0227792	0.117451	0.0189867	0	0.0196078	-3.06833	2.81109	0.0299258	0.088932	CYP3A5	cytochrome P450 family 3 subfamily A member 5	protein_coding	1577
ENSG00000229261	0.175948	0.0724095	0.256678	0.0295064	0	0.0685615	-2.70391	2.81107	0.0251119	0.078377	AL596223.1		antisense	101928994
ENSG00000213401	17.3292	18.6936	16.1458	2.17224	2.6401	2.63967	4.38847	2.80832	9.6916e-11	9.30393e-08	MAGEA12	MAGE family member A12	protein_coding	4111
ENSG00000273828	0.543944	0.188509	0.5489	0.0480101	0	0.200802	-3.35629	2.80575	0.0258356	0.0799856	AL133227.1	novel transcript, antisense to ELMO2	antisense	NA
ENSG00000157514	14.4756	16.775	18.2241	2.53706	1.87586	2.71677	4.54519	2.80334	2.79724e-10	1.57191e-07	TSC22D3	TSC22 domain family member 3	protein_coding	1831
ENSG00000207595	0.154595	2.79935	1.67534	0	0	0.843369	-4.5097	2.7991	0.0961928	0.206974	MIR181A2	microRNA 181a-2	miRNA	406954
ENSG00000226571	0.0315499	0.0894454	0.0233782	0	0.0151065	0.008196	-3.77677	2.79709	0.0673394	0.160196	AL592429.2	novel transcript	antisense	NA
ENSG00000271043	2.7365	2.09147	3.0959	1.14727	0	0.456998	-3.76282	2.79691	0.0178667	0.0608226	MTRNR2L2	MT-RNR2 like 2	processed_pseudogene	NA
ENSG00000272732	0.0822013	0.219889	0.102786	0	0.0531347	0.0240234	-3.80066	2.7777	0.0205176	0.0672918	AC004982.1	novel transcript	lincRNA	NA
ENSG00000200558	0.156013	0.770464	1.82076	0	0	0.243173	-4.45907	2.77373	0.0705476	0.165562	RNA5SP429	RNA, 5S ribosomal pseudogene 429	rRNA_pseudogene	NA
ENSG00000285016	0.0391229	0.236142	0.282649	0	0.146114	0.0101633	-3.48255	2.77188	0.055485	0.138818	AC017002.6	novel transcript	processed_transcript	NA
ENSG00000255501	2.47837	2.66754	3.13396	0.249372	0.276038	0.88551	2.32787	2.76976	5.66102e-06	0.000185798	CARD18	caspase recruitment domain family member 18	protein_coding	59082
ENSG00000149305	0.330701	0.272193	0.281804	0.0431344	0.0380026	0.040091	-1.60008	2.76538	0.000418605	0.00400692	HTR3B	5-hydroxytryptamine receptor 3B	protein_coding	9177
ENSG00000205359	0	0.0521559	0.0192086	0	0	0	-5.21307	2.7613	0.123012	0.24606	SLCO6A1	solute carrier organic anion transporter family member 6A1	protein_coding	133482
ENSG00000167083	0.100683	0.16574	0.293759	0	0.0694201	0.0549263	-3.18299	2.7596	0.026977	0.0825115	GNGT2	G protein subunit gamma transducin 2	protein_coding	2793
ENSG00000222276	1.85997	0.583198	0.590664	0	0.534345	0.0690257	-3.46444	2.75957	0.0319214	0.0932743	RNU2-33P	RNA, U2 small nuclear 33, pseudogene	snRNA	NA
ENSG00000166407	0.472931	0.496926	0.293585	0.269993	0	0.164681	-1.94694	2.75911	0.0185711	0.0626286	LMO1	LIM domain only 1	protein_coding	4004
ENSG00000115902	2.66636	3.4533	6.54966	0.791138	0.538602	0.47366	2.61739	2.75737	2.04864e-06	9.05001e-05	SLC1A4	solute carrier family 1 member 4	protein_coding	6509
ENSG00000158517	0.225953	0.121289	0.327578	0.0453058	0.0169339	0.0306249	-1.76577	2.75265	0.00178171	0.0113725	NCF1	neutrophil cytosolic factor 1	protein_coding	653361
ENSG00000101255	30.2175	42.8747	67.4782	6.46928	6.04776	7.39447	5.4947	2.74956	3.09892e-08	4.75994e-06	TRIB3	tribbles pseudokinase 3	protein_coding	57761
ENSG00000254456	0.207383	0.711217	0.331348	0	0.446839	0.0538737	-2.45582	2.74778	0.0309268	0.091096	AC090592.1		lincRNA	NA
ENSG00000271021	0.220849	0.212072	0.429574	0	0	0.28686	-3.86938	2.74708	0.0436043	0.116783	AC239600.1	UDP-GlcNAc:betaGal beta-1,3-N-acetylglucosaminyltransferase-like 1 (B3GNTL1) pseudogene	processed_pseudogene	NA
ENSG00000142552	0.0649991	0.354433	0.392836	0.0340635	0.119043	0.00633203	-2.50857	2.74689	0.0228718	0.0730782	RCN3	reticulocalbin 3	protein_coding	57333
ENSG00000188869	0	0.00866136	0.0409371	0	0	0	-5.10252	2.74624	0.100406	0.21331	TMC3	transmembrane channel like 3	protein_coding	342125
ENSG00000198881	0.171505	0.0542931	0	0	0	0	-4.7235	2.74465	0.105927	0.221386	ASB12	ankyrin repeat and SOCS box containing 12	protein_coding	142689
ENSG00000196344	0.508849	0.24769	0.346645	0.0367027	0.0660195	0.0511696	-0.728727	2.74081	0.000316105	0.00326181	ADH7	alcohol dehydrogenase 7 (class IV), mu or sigma polypeptide	protein_coding	131
ENSG00000142959	0.107997	0.123078	0.14543	0.0417948	0	0.0388459	-3.56077	2.73476	0.0153104	0.0543281	BEST4	bestrophin 4	protein_coding	266675
ENSG00000272810	0.789419	0.541461	0.164518	0.0827407	0	0.153806	-3.51493	2.73449	0.0347879	0.0990377	U91328.3	novel transcript	lincRNA	NA
ENSG00000223867	4.74926	2.39584	3.95905	0.385378	0.308091	1.03476	-1.04813	2.73232	0.000519442	0.00473603	AC098592.1	pseudogene similar to part of serine/threonine kinase	processed_pseudogene	NA
ENSG00000232528	0.141349	0.357973	0.552898	0.072936	0.0468552	0.0254212	-2.12415	2.73151	0.00556133	0.0259758	AL109809.1		transcribed_unitary_pseudogene	100289473
ENSG00000267786	0.544173	0.391909	0.538686	0.171108	0	0.132529	-3.28047	2.73032	0.0199289	0.0658852	AF038458.3	novel transcript	lincRNA	NA
ENSG00000103534	0.0665001	0.0656816	0.0709573	0.0334561	0	0.0248765	-1.7628	2.72646	0.0133612	0.0494685	TMC5	transmembrane channel like 5	protein_coding	79838
ENSG00000235448	2.88696	4.75239	8.48908	0.688079	0.715774	0.847571	1.2704	2.7256	1.60881e-05	0.000390178	LURAP1L-AS1	LURAP1L antisense RNA 1	antisense	NA
ENSG00000132846	4.54765	5.16552	7.56674	0.860267	0.881989	0.819916	3.49984	2.72558	1.65837e-08	3.05335e-06	ZBED3	zinc finger BED-type containing 3	protein_coding	84327
ENSG00000283696	0.238792	0.280777	0.398121	0	0.117603	0.106343	-3.6273	2.72314	0.0143795	0.0519449	AL592295.4	novel transcript	lincRNA	NA
ENSG00000273076	0	0.639275	0.511152	0	0	0.0955741	-4.737	2.72066	0.194578	0.340448	AL021707.7	novel transcript, antisense to SUN2	antisense	NA
ENSG00000189182	2.741	2.3871	1.9083	0.342764	0.226224	0.53991	2.32426	2.70907	1.91992e-07	1.74226e-05	KRT77	keratin 77	protein_coding	374454
ENSG00000187475	0.568426	0.175447	0.513335	0.198593	0	0.0738325	-3.2518	2.709	0.0304219	0.0900231	HIST1H1T	histone cluster 1 H1 family member t	protein_coding	3010
ENSG00000255430	0.160428	0.726247	0.534941	0	0	0.250055	-3.7795	2.70706	0.0677655	0.160861	CASP1P1	caspase 1 pseudogene 1	unprocessed_pseudogene	NA
ENSG00000187904	0.316513	0.307881	0.0959455	0	0	0.224246	-3.70095	2.70503	0.0557642	0.139272	AC097382.1	novel transcript, sense overlapping TBC1D14	sense_overlapping	NA
ENSG00000180481	0.107686	0.188347	0.198239	0.0526717	0.00773421	0.0279745	-2.25386	2.70318	0.00343899	0.0183456	GLIPR1L2	GLIPR1 like 2	protein_coding	144321
ENSG00000185873	0.0906149	0.190601	0.239203	0	0.130163	0.0588496	-1.89408	2.70249	0.026498	0.0814345	TMPRSS11B	transmembrane serine protease 11B	protein_coding	132724
ENSG00000260300	0.0278321	0.0183264	0.111366	0.0513417	0	0	-4.03221	2.70185	0.0709537	0.166254	AC009119.2	novel protein	protein_coding	NA
ENSG00000234593	0.0222584	0.348087	0.259769	0	0	0.138774	-4.52118	2.69946	0.0915404	0.199554	KAZN-AS1	KAZN antisense RNA 1	lincRNA	NA
ENSG00000276535	0	0.0279935	0.255167	0	0	0	-5.82184	2.69801	0.143951	0.275171	AL353726.1	arginine/serine-rich coiled-coil 1 (RSRC1) pseudogene	processed_pseudogene	NA
ENSG00000168743	3.31379	3.22175	2.83194	0.414926	0.613375	0.441981	3.16883	2.6889	6.58799e-10	2.71049e-07	NPNT	nephronectin	protein_coding	255743
ENSG00000150628	0.0690154	0.170415	0.0402726	0.00578693	0	0.0699221	-3.40846	2.68462	0.0433563	0.11633	SPATA4	spermatogenesis associated 4	protein_coding	132851
ENSG00000182938	0.18249	0.0445048	0.264813	0.0113346	0.0291262	0.0158024	-2.36603	2.68425	0.0231869	0.0738391	OTOP3	otopetrin 3	protein_coding	347741
ENSG00000260306	0.0204269	0.0420323	0.102169	0	0	0.0238792	-4.35271	2.67694	0.0697796	0.164177	AC092375.2	novel transcript	lincRNA	NA
ENSG00000230865	0.198121	0.190247	1.1561	0.0276874	0	0.308806	-3.4497	2.67595	0.0651205	0.156332	TSEN15P1	tRNA splicing endonuclease subunit 15 pseudogene 1	processed_pseudogene	NA
ENSG00000267879	0.158632	0.261134	0	0	0	0	-4.77208	2.67582	0.111981	0.23032	AC011483.1	novel transcript, antisense to KLK6, KLK7, KLK8 and KLK9	antisense	NA
ENSG00000206656	0.554524	1.52139	1.38678	0	0	0.864322	-4.18422	2.67562	0.0600675	0.147345	SNORD116-17	small nucleolar RNA, C/D box 116-17	snoRNA	NA
ENSG00000092621	9.74162	12.7287	14.5851	1.8224	1.93361	1.98284	5.14452	2.67468	9.02756e-11	9.04326e-08	PHGDH	phosphoglycerate dehydrogenase	protein_coding	26227
ENSG00000229930	0.414766	1.13795	0.806761	0	0.178736	0.269369	-3.31876	2.66923	0.033244	0.0958865	AC138393.2	F-box only protein 25 (FBXO25) pseudogene	unprocessed_pseudogene	NA
ENSG00000198796	0.18392	0.179579	0.141294	0.00907156	0.0388514	0.0449681	-0.931124	2.6657	0.000149031	0.00187223	ALPK2	alpha kinase 2	protein_coding	115701
ENSG00000256339	0.381073	0.627306	1.23096	0	0.533704	0.111369	-3.5244	2.66205	0.032906	0.0952215	AC007655.1	novel transcript	antisense	NA
ENSG00000134259	1.86783	2.59348	4.34621	0.381329	0.489944	0.455688	-0.0307031	2.65509	2.78436e-05	0.000579509	NGF	nerve growth factor	protein_coding	4803
ENSG00000205274	0.24527	0.504691	0.715613	0.0685528	0	0.254864	-3.62952	2.65174	0.029695	0.0884016	TRBV20OR9-2	T cell receptor beta variable 20/OR9-2 (non-functional)	TR_V_gene	NA
ENSG00000253736	0.0203171	0.167225	0.0169366	0	0	0	-5.26214	2.6514	0.0968021	0.207897	AC022217.3	novel transcript, antisense to DUSP1	antisense	NA
ENSG00000242550	4.01201	3.80504	4.5363	0.712949	0.711103	0.55466	2.02518	2.64924	8.37046e-09	1.76932e-06	SERPINB10	serpin family B member 10	protein_coding	5273
ENSG00000269919	1.08625	1.17153	1.15531	0.157037	0.0645653	0.408681	-1.89647	2.64709	0.00203378	0.0124656	AL022067.1	novel transcript, sense intronic to PRDM1	sense_intronic	NA
ENSG00000100889	15.4019	21.8488	35.9999	3.35966	3.22936	4.57161	4.84716	2.64548	1.79635e-07	1.64892e-05	PCK2	phosphoenolpyruvate carboxykinase 2, mitochondrial	protein_coding	5106
ENSG00000263976	2.10811	2.42919	1.99166	0.353529	0.36338	0.219057	-3.33261	2.63024	0.00869047	0.036175	YWHAEP3	tyrosine 3-monooxygenase/tryptophan 5-monooxygenase activation protein epsilon pseudogene 3	processed_pseudogene	NA
ENSG00000207175	0.72584	1.36554	3.71686	0	0.178736	1.77783	-2.80063	2.62868	0.0447959	0.118892	RNU1-67P	RNA, U1 small nuclear 67, pseudogene	snRNA	NA
ENSG00000253279	0.184029	0.0615346	0.0479403	0.0241106	0.0396519	0	-2.92103	2.62621	0.0507204	0.130177	LINC02209	long intergenic non-protein coding RNA 2209	lincRNA	NA
ENSG00000234899	0.0397322	0.0287784	0.0251722	0	0.010958	0.0148631	-2.53419	2.62504	0.0175633	0.0599779	SOX9-AS1	SOX9 antisense RNA 1	processed_transcript	400618
ENSG00000267662	0.0607336	0.524878	0.556912	0	0.026172	0.212994	-3.95217	2.62443	0.0686506	0.16234	AC025809.1	novel transcript, antisense to TSHZ3	antisense	NA
ENSG00000171446	0.257513	0.109902	0.13516	0.0879691	0.0493202	0	-3.30072	2.6239	0.0276953	0.0840519	KRT27	keratin 27	protein_coding	342574
ENSG00000226124	0.104781	0.42107	0.349389	0.0258409	0.0159366	0.134499	-1.36854	2.62383	0.0102789	0.040783	FTCDNL1	formiminotransferase cyclodeaminase N-terminal like	protein_coding	348751
ENSG00000236427	5.56852	5.49998	4.67771	0.431002	1.69821	0.801185	0.145689	2.62143	9.9082e-05	0.00140397	AL589986.2	novel transcript	lincRNA	NA
ENSG00000231683	0.0510928	0.101629	0.0425917	0.0035701	0.00366958	0.0331821	-3.88425	2.61092	0.0358125	0.101142	AL033397.1		lincRNA	101927136
ENSG00000226856	0.0226437	0.0807625	0.245389	0.0189867	0.0455367	0	-4.68389	2.60998	0.0607995	0.148593	THORLNC	testis associated oncogenic lncRNA	lincRNA	100506797
ENSG00000112715	9.62159	12.0754	18.6328	2.04533	2.14396	2.19306	5.62221	2.60836	5.11738e-09	1.2543e-06	VEGFA	vascular endothelial growth factor A	protein_coding	7422
ENSG00000168297	12.6445	15.5601	22.2303	2.57802	2.73471	2.7798	4.82961	2.6043	2.15386e-09	6.68987e-07	PXK	PX domain containing serine/threonine kinase like	protein_coding	54899
ENSG00000233791	0.0748862	0.0513642	0.156065	0.015698	0	0.0534981	-3.41503	2.59819	0.0319738	0.0933329	LINC01136	long intergenic non-protein coding RNA 1136	lincRNA	730227
ENSG00000185432	0.524781	0.517637	0.298587	0.0419074	0.0538439	0.139573	-0.535484	2.59656	0.000153277	0.00191616	METTL7A	methyltransferase like 7A	protein_coding	25840
ENSG00000178919	1.12485	1.26545	1.19976	0.197698	0.237075	0.164609	1.11395	2.59599	2.47196e-07	2.08622e-05	FOXE1	forkhead box E1	protein_coding	2304
ENSG00000187173	17.2927	15.7936	12.8829	3.44432	2.35194	1.94764	2.65072	2.5941	8.5616e-06	0.000253547	LCE2A	late cornified envelope 2A	protein_coding	353139
ENSG00000276278	0.152951	0.14878	0.0695468	0	0	0.205892	-3.83525	2.57901	0.0676771	0.160718	AC048382.6	novel transcript, antisense to ZSCAN2	antisense	NA
ENSG00000099282	0.411317	0.359705	0.326808	0.247889	0	0.275477	-0.993288	2.57854	0.0274328	0.0834503	TSPAN15	tetraspanin 15	protein_coding	23555
ENSG00000259156	0.449878	0.755381	1.27509	0.105622	0.0620373	0.266461	-1.51187	2.57654	0.00260873	0.0149739	CHEK2P2	checkpoint kinase 2 pseudogene 2	transcribed_unprocessed_pseudogene	646096
ENSG00000147485	0.103889	0.163002	0.0595401	0.0136111	0.00559615	0.0430126	-2.13298	2.57476	0.00641208	0.0288206	PXDNL	peroxidasin like	protein_coding	137902
ENSG00000256588	0.620832	0.422124	1.21508	0	0.186112	0.652129	-2.08617	2.57225	0.0361498	0.101758	AC027544.2	novel transcript	sense_intronic	NA
ENSG00000223635	0.690575	0.497347	0.503714	0.0241269	0.223193	0.0896984	-3.19571	2.57184	0.00635491	0.0286577	AL121990.1		antisense	NA
ENSG00000196517	7.77588	10.8387	17.7371	1.61688	1.98865	2.24008	4.43437	2.57066	3.41952e-07	2.61747e-05	SLC6A9	solute carrier family 6 member 9	protein_coding	6536
ENSG00000273763	0.0880694	0.237233	0.32036	0	0.193209	0.0561565	-2.59233	2.57005	0.0397794	0.109154	AC007318.2	marker of proliferation Ki-67 (MKI67) pseudogene	transcribed_processed_pseudogene	NA
ENSG00000168209	195.86	239.768	251.806	37.0678	37.2746	41.3623	7.18195	2.56525	6.61059e-12	1.40472e-08	DDIT4	DNA damage inducible transcript 4	protein_coding	54541
ENSG00000200241	2.29803	0.252194	2.68194	0.128459	0	0.596979	-3.7876	2.56151	0.100045	0.212759	RF00019		misc_RNA	NA
ENSG00000242512	0.02164	0.0316646	0.0100219	0	0.00725304	0.00843241	-2.63409	2.56046	0.0307169	0.0906865	LINC01206	long intergenic non-protein coding RNA 1206	lincRNA	100996490
ENSG00000279469	0.628859	0.301933	0.196585	0	0.135498	0.102103	-3.58512	2.55947	0.0365231	0.102434	AC109454.4	TEC	TEC	NA
ENSG00000258700	0.80678	0.881931	1.4817	0.169121	0.0977812	0.284904	-0.677554	2.55202	0.00030306	0.00314527	LINC00871	long intergenic non-protein coding RNA 871	lincRNA	100506412
ENSG00000049249	0.0590932	0.15918	0.59337	0.045045	0.0208351	0.0314001	-1.93871	2.55042	0.0239671	0.0757006	TNFRSF9	TNF receptor superfamily member 9	protein_coding	3604
ENSG00000106178	0.413421	0.204167	0	0	0	0.0214796	-3.82289	2.54957	0.1633	0.300489	CCL24	C-C motif chemokine ligand 24	protein_coding	6369
ENSG00000237505	0.0637182	0.107916	0.192036	0.011302	0.0327386	0.0181442	-1.44795	2.54854	0.001051	0.00777123	PKN2-AS1	PKN2 antisense RNA 1	antisense	101927891
ENSG00000120279	0.0785728	0.0415745	0.102928	0.0658831	0	0.00874781	-3.28822	2.54411	0.037367	0.104162	MYCT1	MYC target 1	protein_coding	80177
ENSG00000283343	2.35459	1.29201	0.436183	0	0	0.611674	-4.13067	2.53884	0.132032	0.258653	MIR4320	microRNA 4320	miRNA	100422865
ENSG00000225514	0.253434	0.521489	0.591545	0.148752	0	0.237012	-3.05902	2.53794	0.0267913	0.0820949	MTND1P34	MT-ND1 pseudogene 34	transcribed_processed_pseudogene	NA
ENSG00000250615	0.618378	0.508973	0.441848	0.444436	0	0.0688464	-3.24827	2.53432	0.0332342	0.0958702	AC008581.1	novel transcript	antisense	NA
ENSG00000264006	0.0364141	0.0599433	0.121421	0	0.0376608	0.0113516	-3.90957	2.53408	0.0635303	0.153399	AKR1C8P	aldo-keto reductase family 1 member C8, pseudogene	protein_coding	340811
ENSG00000170054	0.0398408	0.114772	0.0442825	0	0.0228916	0.0155247	-3.51162	2.5319	0.0493404	0.127645	SERPINA9	serpin family A member 9	protein_coding	327657
ENSG00000264188	0.151834	0.458227	0.295332	0	0	0.276103	-4.30817	2.53139	0.161707	0.298202	AC106037.1	novel transcript	sense_intronic	NA
ENSG00000183671	3.45028	3.90171	11.5598	0.794961	0.987776	1.06622	2.79444	2.52683	9.76069e-05	0.00138819	GPR1	G protein-coupled receptor 1	protein_coding	2825
ENSG00000251636	1.02527	0.611085	0.795739	0.0296445	0.639881	0.0826586	-2.36256	2.52084	0.0171517	0.0589197	LINC01218	long intergenic non-protein coding RNA 1218	sense_intronic	NA
ENSG00000174640	0.0224802	0.0185029	0.0389211	0	0.00745186	0.0148243	-3.23582	2.51259	0.0348018	0.0990652	SLCO2A1	solute carrier organic anion transporter family member 2A1	protein_coding	6578
ENSG00000264966	2.40076	2.63468	2.16809	0	0.862136	0.935501	-3.40349	2.50896	0.0310412	0.0913397	MIR5094	microRNA 5094	miRNA	100847059
ENSG00000267765	0.236515	0.0973349	0.177446	0.0793268	0	0.0184325	-4.1156	2.50821	0.0525735	0.133623	AC100793.3	novel transcript, antisense to CNTNAP1	antisense	NA
ENSG00000166323	0.743142	1.04459	1.50448	0.133526	0.191314	0.24821	0.39676	2.50684	1.01419e-05	0.000281351	C11orf65	chromosome 11 open reading frame 65	protein_coding	160140
ENSG00000240771	0.25729	0.15583	0.129498	0.0895512	0.00836787	0.0264832	-1.49929	2.50364	0.00516272	0.0246116	ARHGEF25	Rho guanine nucleotide exchange factor 25	protein_coding	115557
ENSG00000201674	1.1125	1.50432	0.927398	0.399785	0	0.557366	-2.81845	2.49797	0.0253812	0.0789607	RF00012		snoRNA	NA
ENSG00000226501	0.93756	0.691855	0.512059	0	0.22291	0.52911	-2.6539	2.49796	0.0258882	0.0801267	USF1P1	upstream transcription factor 1 pseudogene 1	processed_pseudogene	NA
ENSG00000206848	1.90715	1.04649	3.57711	0	0.136975	2.84876	-3.05398	2.49388	0.0588813	0.145218	RNU6-890P	RNA, U6 small nuclear 890, pseudogene	snRNA	NA
ENSG00000271538	0.0679129	0.22359	0.226453	0.0797228	0	0.0423416	-3.46307	2.49272	0.0424717	0.114651	LINC02427	long intergenic non-protein coding RNA 2427	lincRNA	105377585
ENSG00000215796	0.124329	0.113702	0.13819	0	0.0238121	0.0645959	-4.21521	2.49135	0.0547501	0.137397	AL512637.1	primase polypeptide 1 49kDa (PRIM1) pseudogene	processed_pseudogene	NA
ENSG00000229582	0.092498	0.0878458	0	0	0	0.0110903	-5.37581	2.48914	0.180012	0.32186	AL358074.1		processed_transcript	NA
ENSG00000073756	19.894	20.9646	74.988	6.18368	5.35461	5.43297	5.71898	2.48693	2.67325e-05	0.000562995	PTGS2	prostaglandin-endoperoxide synthase 2	protein_coding	5743
ENSG00000243280	3.36848	1.87816	1.72104	0.318891	0.468253	0.338733	-1.59069	2.48573	0.00192632	0.0120424	AC093663.2	ribosomal protein L36a (RPL36A) pseudogene	processed_pseudogene	NA
ENSG00000225889	0.11092	0.0684717	0.190708	0.174386	0.0179246	0	-3.028	2.48477	0.0621725	0.151087	AC012368.1		antisense	NA
ENSG00000145824	15.6708	10.3682	7.40738	1.7905	2.4118	1.56351	3.54282	2.48063	5.45079e-06	0.000181221	CXCL14	C-X-C motif chemokine ligand 14	protein_coding	9547
ENSG00000272170	0.457358	0.513328	0.48524	0	0.179173	0.19442	-3.68182	2.47731	0.0424301	0.114579	AL355385.1	novel transcript, antisense to KLC4	antisense	NA
ENSG00000214842	0.401846	0.627674	0.445377	0.0842368	0.0669059	0.110323	-0.587139	2.47362	2.95212e-05	0.000604573	RAD51AP2	RAD51 associated protein 2	protein_coding	729475
ENSG00000228218	8.35777	6.81282	9.14187	1.57983	1.65161	1.16716	1.38544	2.4713	1.32033e-07	1.32263e-05	ATF4P3	activating transcription factor 4 pseudogene 3	processed_pseudogene	NA
ENSG00000244381	0.216629	0.178303	0.601951	0.0908216	0	0.0844136	-3.95305	2.46792	0.0536238	0.135515	AC007849.2	succinate dehydrogenase complex, subunit D, integral membrane protein (SDHD) pseudogene	processed_pseudogene	NA
ENSG00000248479	0.839228	0.327197	0.58913	0.333327	0.0380684	0.0344232	-3.31827	2.45823	0.0403388	0.110295	AC104137.1	novel transcript	lincRNA	NA
ENSG00000174145	0.66796	0.628803	1.32139	0.114757	0.160207	0.183074	1.40728	2.45408	8.43975e-06	0.000251198	NWD2	NACHT and WD repeat domain containing 2	protein_coding	57495
ENSG00000242412	0.100505	0.132357	0.184321	0	0.0433106	0.078327	-3.13185	2.45185	0.031034	0.0913301	DBIL5P2	diazepam binding inhibitor-like 5 pseudogene 2	transcribed_processed_pseudogene	100169989
ENSG00000273151	0.00754901	0.0248537	0.0251719	0.00632983	0	0.00392215	-4.56372	2.45037	0.0686633	0.16234	AC073957.3	novel transcript, antisense to GET4	antisense	NA
ENSG00000262413	0.401702	0.330632	1.09761	0.0187126	0.134638	0.2261	-2.3746	2.44981	0.0172762	0.0592231	AC145207.2	novel transcript, antisense ARHGDIA	antisense	NA
ENSG00000201616	6.051	4.98044	4.87026	1.57461	0.899161	0.569144	-1.49996	2.44966	0.000341421	0.00344109	RNU1-91P	RNA, U1 small nuclear 91, pseudogene	snRNA	NA
ENSG00000186205	0.361856	0.353774	0.122497	0.0369643	0.0411605	0.0572605	0.533173	2.44711	0.000597315	0.00523077	2024-03-01	mitochondrial amidoxime reducing component 1	protein_coding	64757
ENSG00000262165	0.208976	0.408507	0.0217756	0.0438064	0.0225135	0	-4.25085	2.44516	0.13093	0.257127	AC233723.1	novel protein	protein_coding	NA
ENSG00000180066	0.433471	0.665532	0.806083	0.181732	0.0646602	0.116938	-1.14345	2.44373	0.00028612	0.00301108	C10orf91	chromosome 10 open reading frame 91 (putative)	lincRNA	NA
ENSG00000214249	0.0867254	0.0594847	0.319305	0.0121198	0.0124576	0.0450589	-3.30517	2.44095	0.0373487	0.104136	CTAGE11P	CTAGE family member 11, pseudogene	processed_pseudogene	NA
ENSG00000273249	0.174593	0.215556	0.174652	0	0.0451427	0.108854	-3.96372	2.44065	0.0577642	0.143168	BX649632.1	novel transcript, antisense to WDR5	antisense	NA
ENSG00000281005	0.19293	0.334606	0.229756	0.0808857	0.0178156	0.0536991	-1.67822	2.43777	0.00188895	0.0118976	LINC00921	long intergenic non-protein coding RNA 921	lincRNA	283876
ENSG00000240327	0.870584	1.24203	0.532203	0.583986	0.300129	0	-3.40905	2.43689	0.034866	0.0991568	RN7SL93P	RNA, 7SL, cytoplasmic 93, pseudogene	misc_RNA	NA
ENSG00000234841	0.993398	1.19419	1.28575	0.361681	0.168981	0.152801	-0.967493	2.43683	0.000223477	0.00253391	AC017007.2	TAF4b RNA polymerase II, TATA box binding protein (TBP)-associated factor, 105kDa (TAF4B) pseudogene	processed_pseudogene	NA
ENSG00000273129	1.91697	3.27439	2.33688	0.293822	0.657314	0.481925	-0.382854	2.42946	4.33113e-05	0.000774761	PACERR	PTGS2 antisense NFKB1 complex-mediated expression regulator RNA	lincRNA	103752588
ENSG00000261602	0.325321	0.438159	0.51773	0	0.101957	0.345729	-2.99974	2.42488	0.0358174	0.101144	AC092115.2	novel transcript	antisense	NA
ENSG00000099365	0.253666	0.243585	0.208749	0.0327229	0.0672694	0.0354831	-0.977458	2.42457	8.38417e-05	0.00123954	STX1B	syntaxin 1B	protein_coding	112755
ENSG00000275329	0.0276811	0.0835401	0.0923013	0	0.0238573	0.0143819	-4.25559	2.42359	0.0762012	0.174955	AL138781.2	novel transcript	lincRNA	NA
ENSG00000243478	0.0177371	0.0218984	0.0184823	0	0.0191086	0	-3.70237	2.42029	0.0794479	0.180219	AOX2P	aldehyde oxidase 2 pseudogene	transcribed_unprocessed_pseudogene	NA
ENSG00000253228	0.820261	0.131734	1.16743	0.0167753	0.275884	0.109142	-1.92269	2.40761	0.0595202	0.14637	NRBF2P4	nuclear receptor binding factor 2 pseudogene 4	processed_pseudogene	NA
ENSG00000283667	0.327637	0.278369	0.669591	0.0620341	0.0637627	0.0906043	-1.99417	2.40575	0.00507533	0.024316	AC009802.1		antisense	NA
ENSG00000102760	0.543777	0.596761	0.741765	0.0829011	0.0426056	0.346734	-1.12212	2.40396	0.00260148	0.0149434	RGCC	regulator of cell cycle	protein_coding	28984
ENSG00000248663	0.654054	0.880915	1.31351	0.14957	0.204983	0.162186	-0.807315	2.40226	0.000307347	0.00318471	LINC00992	long intergenic non-protein coding RNA 992	lincRNA	NA
ENSG00000226352	0.63318	0.111676	0.263914	0.417151	0	0	-3.9897	2.4021	0.110676	0.228392	PSPC1-AS2	PSPC1 antisense RNA 2	antisense	NA
ENSG00000199994	5.16964	1.11974	0	0	0.586253	0	-5.01748	2.39856	0.252912	0.408203	RNA5SP145	RNA, 5S ribosomal pseudogene 145	rRNA_pseudogene	NA
ENSG00000144481	0.131258	0.127517	0.150674	0.0306722	0.0222543	0.0234773	-0.979126	2.39533	8.57086e-05	0.00125841	TRPM8	transient receptor potential cation channel subfamily M member 8	protein_coding	79054
ENSG00000207820	2.72728	2.24476	0.668677	0.403556	0.138267	0.250055	-3.12421	2.39073	0.0336037	0.0965889	MIR545	microRNA 545	miRNA	664614
ENSG00000214313	0.176425	0.250086	0.294141	0.0575291	0.0591321	0.0229157	-1.91659	2.38838	0.00344943	0.0183842	AZGP1P1	alpha-2-glycoprotein 1, zinc-binding pseudogene 1	transcribed_unprocessed_pseudogene	646282
ENSG00000130707	1.49425	1.33084	2.50054	0.341281	0.302737	0.334582	0.992401	2.38642	4.139e-06	0.000150177	ASS1	argininosuccinate synthase 1	protein_coding	445
ENSG00000232310	0.0559723	0.029317	0.0593846	0	0.017542	0.0158623	-3.1932	2.38596	0.048059	0.12523	AL078590.3		lincRNA	NA
ENSG00000224031	0.659489	0.736671	0.706834	0	0.284195	0.403829	-2.77743	2.38578	0.0319549	0.093313	TCEAL3-AS1	TCEAL3 antisense RNA 1	antisense	NA
ENSG00000151790	0.161525	0.151561	0.24237	0.0270877	0.0306268	0.0453178	-1.00298	2.38445	0.000449099	0.00422509	TDO2	tryptophan 2,3-dioxygenase	protein_coding	6999
ENSG00000208892	3.50111	2.67585	5.21175	1.1533	0.107767	1.65662	-2.21344	2.38371	0.0108049	0.0423103	SNORA49	small nucleolar RNA, H/ACA box 49	snoRNA	677829
ENSG00000227199	0.50413	0.629817	0.592853	0.113226	0.0620702	0.16838	-1.17095	2.38164	0.000284214	0.00299484	ST7-AS1	ST7 antisense RNA 1	antisense	93653
ENSG00000168631	0.155628	0.0960707	0.0598773	0.05019	0.0206354	0.00466488	-1.40952	2.38085	0.0114691	0.0442403	MUCL3	mucin like 3	protein_coding	135656
ENSG00000135069	85.0581	94.67	176.577	20.3067	21.8907	22.8292	6.48169	2.37969	6.76848e-08	8.08294e-06	PSAT1	phosphoserine aminotransferase 1	protein_coding	29968
ENSG00000178597	0.646787	0.640023	0.663362	0.0517955	0.115873	0.29451	1.03399	2.37813	9.33348e-05	0.00134234	PSAPL1	prosaposin like 1 (gene/pseudogene)	protein_coding	768239
ENSG00000256417	1.91894	1.59689	2.37739	0.551158	0.219297	0.413121	0.490826	2.37129	1.12182e-05	0.000305156	AC006206.2	novel transcript	lincRNA	NA
ENSG00000226334	0.362589	1.2236	0.362711	0.212821	0	0.339094	-3.1683	2.36978	0.0591411	0.145717	AL359182.1	novel transcript	antisense	NA
ENSG00000236772	0.500159	0.326496	0.589466	0	0.26756	0.336028	-1.94372	2.36971	0.0359657	0.101414	AL034550.1	novel transcript, antisense to NOL4L	antisense	NA
ENSG00000265972	102.328	114.885	198.197	23.959	24.376	29.0504	7.4662	2.36878	3.02942e-08	4.68442e-06	TXNIP	thioredoxin interacting protein	protein_coding	10628
ENSG00000128482	0.0279388	0.0421589	0.0737522	0	0.0120397	0.0254027	-3.55282	2.36834	0.0510809	0.130854	RNF112	ring finger protein 112	protein_coding	7732
ENSG00000060982	3.55416	3.30335	4.78792	0.772589	0.739351	0.721455	4.23997	2.36536	1.16379e-09	4.25616e-07	BCAT1	branched chain amino acid transaminase 1	protein_coding	586
ENSG00000272854	0.169715	0.167626	0.679087	0.113844	0	0.0793589	-3.63884	2.36525	0.0584376	0.144479	AC004839.1	novel transcript, antisense to BCAP29	antisense	NA
ENSG00000072858	0.246853	0.197969	0.237438	0.051304	0.0545521	0.0295971	-0.402889	2.36335	6.35771e-05	0.00101723	SIDT1	SID1 transmembrane family member 1	protein_coding	54847
ENSG00000262001	0.359307	0.326635	0.889629	0.0314768	0.198745	0.117024	-1.03957	2.3624	0.0023741	0.0139896	DLGAP1-AS2	DLGAP1 antisense RNA 2	antisense	NA
ENSG00000259727	0.263757	0.217093	0.277733	0	0.107679	0.1731	-3.48791	2.36199	0.031026	0.0913182	AC103740.2	novel transcript	lincRNA	NA
ENSG00000169550	2.68758	2.16092	2.37595	0.465141	0.605871	0.361511	2.66875	2.35824	2.00643e-07	1.79179e-05	MUC15	mucin 15, cell surface associated	protein_coding	143662
ENSG00000206072	0.230051	0.204498	0.141913	0.0655852	0.00793091	0.0681293	-1.0985	2.35316	0.00444664	0.0221803	SERPINB11	serpin family B member 11 (gene/pseudogene)	protein_coding	89778
ENSG00000183638	0.107229	0.19858	0.143659	0.0578002	0.0049509	0.0656603	-0.938076	2.34449	0.00366643	0.019219	RP1L1	RP1 like 1	protein_coding	94137
ENSG00000278520	1.27541	2.01203	2.83519	1.06942	0.45801	0.0828308	-3.04328	2.33889	0.0161615	0.0563927	MIR7851	microRNA 7851	miRNA	102467003
ENSG00000156510	0.0678779	0.131456	0.0632409	0	0.0309713	0.0809055	-1.96492	2.33664	0.0536323	0.135522	HKDC1	hexokinase domain containing 1	protein_coding	80201
ENSG00000228126	0.330494	0.272022	0.200367	0.0755777	0	0.117075	-4.0099	2.33577	0.0417372	0.113172	FALEC	focally amplified long non-coding RNA in epithelial cancer	lincRNA	100874054
ENSG00000019186	0.0385319	0.0880964	0.0463966	0	0.0258294	0.0266927	-3.18973	2.33407	0.0464802	0.122263	CYP24A1	cytochrome P450 family 24 subfamily A member 1	protein_coding	1591
ENSG00000238290	0.216311	0.0821727	0.0485478	0.0767362	0	0.0194515	-4.15836	2.3316	0.0681013	0.161506	AL034417.2	novel transcript	lincRNA	NA
ENSG00000120337	0.516598	0.313672	0.218852	0.0213033	0.116783	0.0858009	-2.06631	2.33095	0.004547	0.0225248	TNFSF18	TNF superfamily member 18	protein_coding	8995
ENSG00000274642	0.637952	0.196906	0.398854	0.0334326	0.0687283	0.108758	-2.69991	2.32951	0.015114	0.0538216	AC244669.2	phosphodiesterase 4D interacting protein (PDE4DIP) pseudogene	unprocessed_pseudogene	NA
ENSG00000275479	1.28529	1.46478	1.64837	0	0.340845	1.54104	-2.4859	2.32891	0.0439637	0.117372	AC087741.2	novel transcript	lincRNA	NA
ENSG00000221883	0.222639	0.706819	0.733543	0.195572	0.0730989	0.0660994	-1.97172	2.32643	0.00533965	0.025236	ARIH2OS	ariadne RBR E3 ubiquitin protein ligase 2 opposite strand	protein_coding	646450
ENSG00000179593	1.02774	1.08627	1.13295	0.381433	0.246853	0.10942	0.605277	2.32537	1.32061e-05	0.000340346	ALOX15B	arachidonate 15-lipoxygenase, type B	protein_coding	247
ENSG00000092758	0.0245895	0.0318042	0.0439246	0.0294546	0	0.00547529	-3.35357	2.32387	0.052627	0.13373	COL9A3	collagen type IX alpha 3 chain	protein_coding	1299
ENSG00000266053	0.368134	0.635328	0.445473	0.049787	0.0614092	0.231371	-1.72386	2.31303	0.00222207	0.0133637	NDUFV2-AS1	NDUFV2 antisense RNA 1	antisense	101927275
ENSG00000223513	0.416459	0.685555	0	0	0	0.0540936	-4.86331	2.30816	0.21031	0.359355	ATP6V0E1P2	ATPase H+ transporting V0 subunit e1 pseudogene 2	processed_pseudogene	NA
ENSG00000270441	0.378108	0.435697	0.0866789	0.0396303	0.00814693	0.198905	-2.11441	2.29562	0.0506401	0.130043	AC135506.1	laminin, beta 1 (LAMB1) pseudogene	unprocessed_pseudogene	NA
ENSG00000185339	0.217878	0.0851821	0.0908132	0.0502399	0.0234726	0.00849003	-1.8831	2.29257	0.0130111	0.048531	TCN2	transcobalamin 2	protein_coding	6948
ENSG00000125510	0.0047916	0.0315509	0.0439378	0	0	0.0224056	-4.43195	2.29249	0.175297	0.315806	OPRL1	opioid related nociceptin receptor 1	protein_coding	4987
ENSG00000214676	2.15942	1.87611	1.20008	0.603555	0.387733	0.163616	-1.36423	2.28974	0.00299572	0.0166235	RPL9P16	ribosomal protein L9 pseudogene 16	processed_pseudogene	NA
ENSG00000272963	0.324796	0.420094	0.444811	0	0.179955	0.289286	-3.17636	2.28824	0.0379957	0.105536	OR7A19P	olfactory receptor family 7 subfamily A member 19 pseudogene	unprocessed_pseudogene	NA
ENSG00000262921	0.285007	0	0.369578	0	0	0.0493592	-4.86058	2.28711	0.219873	0.370904	AC118754.2	novel transcript	lincRNA	NA
ENSG00000260035	0.772973	0.272664	0.87449	0.185182	0	0.301203	-3.68365	2.28704	0.0555699	0.138933	AC051619.8	novel transcript	sense_intronic	NA
ENSG00000205622	0.0735603	0.0445189	0.0216427	0.0544236	0	0.0101167	-2.83579	2.28571	0.0618942	0.150617	AP001043.1		lincRNA	NA
ENSG00000233230	1.56942	1.97851	1.37454	0.116604	0.565022	0.510919	-0.978663	2.28341	0.00125639	0.00887682	AC079807.1	novel transcript	antisense	NA
ENSG00000128602	1.55025	1.3961	0.631357	0.171994	0.231183	0.279753	1.72856	2.28108	6.85946e-05	0.00107633	SMO	smoothened, frizzled class receptor	protein_coding	6608
ENSG00000235781	0.119897	0.230264	0.049974	0	0	0.18688	-4.12976	2.28061	0.122132	0.245009	LINC02569	long intergenic non-protein coding RNA 2569	antisense	NA
ENSG00000248664	0.215713	0.577033	0.329673	0.0904375	0.0619718	0.0560378	-2.97189	2.27237	0.015214	0.0540776	AC010273.1	novel transcript	antisense	NA
ENSG00000261118	0.325462	0.0267881	0.176351	0	0	0.279009	-3.98659	2.26939	0.156221	0.290995	AC092123.1		antisense	NA
ENSG00000165118	2.58602	2.71831	3.14271	0.480699	0.612246	0.665318	1.93931	2.26886	4.3916e-08	6.13226e-06	C9orf64	chromosome 9 open reading frame 64	protein_coding	84267
ENSG00000254689	0.0759735	0.166752	0.422217	0.191111	0	0.0493408	-3.42709	2.26832	0.0692096	0.163229	LINC02235	long intergenic non-protein coding RNA 2235	bidirectional_promoter_lncRNA	NA
ENSG00000274104	1.41712	0.336959	1.31259	0.264055	0.108565	0.147255	-2.29292	2.26738	0.0250072	0.0781135	AC020910.4	novel transcript	lincRNA	NA
ENSG00000197168	0.0415481	0.0523018	0.022411	0.0102465	0	0.0342847	-2.99988	2.26701	0.0513288	0.131343	NEK5	NIMA related kinase 5	protein_coding	341676
ENSG00000235660	0.0864975	0.206463	0.187474	0.0797807	0	0.101116	-3.14374	2.26325	0.0552652	0.138373	LINC00345	long intergenic non-protein coding RNA 345	lincRNA	NA
ENSG00000265451	0.6483	0.348893	0.478074	0	0.408314	0.213757	-2.56998	2.26131	0.0473193	0.123883	AC012447.1	novel transcript, antisense to CLASP1	antisense	NA
ENSG00000178301	0.085169	0.16941	0.023666	0.0178535	0	0.0497815	-3.18139	2.25649	0.0823976	0.185178	AQP11	aquaporin 11	protein_coding	282679
ENSG00000140044	1.48371	2.06528	2.29634	0.407073	0.326741	0.488881	2.04957	2.25571	1.7123e-07	1.62569e-05	JDP2	Jun dimerization protein 2	protein_coding	122953
ENSG00000123689	5.91065	7.16	13.6849	2.10756	2.55555	1.05595	1.51117	2.25322	4.87853e-05	0.000840698	G0S2	G0/G1 switch 2	protein_coding	50486
ENSG00000165164	0.219904	0.220132	0.231621	0.067277	0.0358564	0.0416868	0.361199	2.25309	4.64781e-06	0.000163444	CFAP47	cilia and flagella associated protein 47	protein_coding	286464
ENSG00000197575	43.4721	34.8547	68.0306	9.85548	7.4	13.0256	2.46406	2.245	1.7235e-05	0.000410223	RPS17P2	ribosomal protein S17 pseudogene 2	processed_pseudogene	NA
ENSG00000181634	0.924745	0.86759	0.959558	0.234969	0.222938	0.139434	1.40607	2.24393	1.00685e-07	1.0891e-05	TNFSF15	TNF superfamily member 15	protein_coding	9966
ENSG00000189108	0.118881	0.0845054	0.315321	0.00906196	0.0512296	0.0505355	-2.54464	2.24209	0.0187461	0.0630233	IL1RAPL2	interleukin 1 receptor accessory protein like 2	protein_coding	26280
ENSG00000244932	0.460494	0.162438	0.329036	0	0.0566976	0.230709	-3.83696	2.24024	0.0717984	0.167585	AL449212.1	pseudogene similar to intraflagellar transport 122 homolog	unprocessed_pseudogene	NA
ENSG00000284707	0.0989837	0.0912478	0.0825142	0.0033199	0.0307117	0.0431993	-2.56756	2.23205	0.012748	0.0478594	AC079781.5	novel transcript	processed_transcript	NA
ENSG00000170298	0.566847	0.44559	0.302633	0.128171	0.0329355	0.143946	-1.00243	2.23133	0.00120555	0.00859462	LGALS9B	galectin 9B	protein_coding	284194
ENSG00000171658	1.13887	1.78421	2.22241	0.450341	0.29558	0.337879	0.782826	2.22955	1.35921e-05	0.000347514	NMRAL2P	NmrA like redox sensor 2, pseudogene	transcribed_unprocessed_pseudogene	344887
ENSG00000276795	0.949331	0.88329	1.7892	0.276874	0.177868	0.257339	-2.70436	2.22401	0.00796992	0.0340365	AL391987.5	family with sequence similarity 27, member D1 (FAM27D1) pseudogene	processed_pseudogene	NA
ENSG00000226453	2.75148	2.4009	4.17345	0.971415	0.891504	0.322456	0.416223	2.22299	0.000110943	0.00151699	LINC02542	long intergenic non-protein coding RNA 2542	lincRNA	NA
ENSG00000263707	0.253812	0.793846	2.11581	0.212821	0	0.949464	-2.55911	2.22254	0.0943011	0.204009	AC005277.1	novel transcript, antisense to ARHGAP44	antisense	NA
ENSG00000233524	0.763216	0.471139	0.576581	0	0.328894	0.557627	-2.0554	2.22236	0.0493208	0.127623	RANP8	RAN, member RAS oncogene family pseudogene 8	processed_pseudogene	NA
ENSG00000261770	7.25953	6.99456	9.4429	2.12368	1.57917	1.42435	3.23871	2.2209	8.77732e-09	1.83471e-06	AC006504.1	novel transcript	lincRNA	NA
ENSG00000241479	0.699288	0.575568	0.291468	0.426437	0	0.173403	-2.39964	2.21991	0.0490451	0.127152	AC074033.1		antisense	105374205
ENSG00000199172	3.25635	1.78682	2.71454	0.455074	0.311837	0.704943	-2.88296	2.21908	0.0146232	0.0524975	MIR331	microRNA 331	miRNA	442903
ENSG00000074935	9.05264	10.492	13.5173	2.56633	2.53906	1.99564	4.74115	2.21511	1.71958e-09	5.65988e-07	TUBE1	tubulin epsilon 1	protein_coding	51175
ENSG00000105982	0.116715	0.137694	0.408641	0.0652436	0.0268247	0.0363842	-1.46687	2.215	0.0059553	0.0272784	RNF32	ring finger protein 32	protein_coding	140545
ENSG00000231877	0.087959	0.0965294	0.0146648	0	0.0202156	0.0228499	-4.05322	2.21115	0.0972314	0.208596	AL359551.1	novel transcript	lincRNA	NA
ENSG00000143013	10.9268	12.3746	16.5528	3.10945	2.46492	2.96277	4.79351	2.20884	2.2631e-09	6.68987e-07	LMO4	LIM domain only 4	protein_coding	8543
ENSG00000279070	0.0365119	0.0826432	0.144575	0	0.0236012	0.0497963	-4.95856	2.20872	0.0647556	0.155673	AC073263.2	novel transcript	lincRNA	NA
ENSG00000148655	0.0129614	0.0128019	0.0129658	0	0.0268103	0	-4.58376	2.20837	0.167788	0.306011	LRMDA	leucine rich melanocyte differentiation associated	protein_coding	83938
ENSG00000172155	0.395474	0.911417	1.28573	0.630048	0.0340845	0.154104	-2.42404	2.20472	0.0291815	0.0872832	LCE1D	late cornified envelope 1D	protein_coding	353134
ENSG00000188906	0.315125	0.279084	0.291063	0.0760987	0.0445415	0.0736765	1.14672	2.20451	9.84346e-07	5.32443e-05	LRRK2	leucine rich repeat kinase 2	protein_coding	120892
ENSG00000253019	1.8019	1.76118	0.187761	0	0.679432	0.175536	-3.46258	2.19943	0.119661	0.241592	RN7SKP35	RNA, 7SK small nuclear pseudogene 35	misc_RNA	NA
ENSG00000173040	1.51873	1.44566	1.80384	0.522838	0.202193	0.380099	2.11182	2.19735	1.19864e-06	6.26231e-05	EVC2	EvC ciliary complex subunit 2	protein_coding	132884
ENSG00000212389	1.74822	1.1773	2.38474	0.666308	0	0.990874	-3.1735	2.19519	0.0527257	0.133892	RNU6-1275P	RNA, U6 small nuclear 1275, pseudogene	snRNA	NA
ENSG00000251356	0.373745	0.461432	0.178034	0	0.161058	0.166442	-3.00575	2.19504	0.0534672	0.135342	RAB5CP2	RAB5C, member RAS oncogene family pseudogene 2	processed_pseudogene	NA
ENSG00000255345	0.248099	0.303389	0.260001	0.0118874	0.116078	0.116012	-1.71987	2.19048	0.00683589	0.0301664	AP002957.1	novel transcript	lincRNA	NA
ENSG00000266934	0.332687	0.126382	0.245332	0.11802	0	0.13961	-2.63677	2.18999	0.0639303	0.154123	AC005746.1	novel transcript, sense intronic to BCAS3	sense_intronic	NA
ENSG00000270332	0.0178558	0.0385788	0.0520969	0	0.0211602	0.0208735	-2.49879	2.18459	0.0608081	0.148593	SMC2-AS1	SMC2 antisense RNA 1 (head to head)	lincRNA	101928550
ENSG00000264520	0.323472	0.760693	0.770432	0.232483	0	0.432161	-3.23463	2.18226	0.0540235	0.136167	AC005154.4	novel transcript	lincRNA	NA
ENSG00000232194	0.663163	1.05268	0.691028	0.139015	0.204127	0.166123	-2.1625	2.17982	0.00178139	0.0113725	Z99943.1	novel transcript	antisense	NA
ENSG00000134343	0	0.0199954	0.0349796	0.00185182	0	0.00344232	-3.99079	2.17962	0.201161	0.348504	ANO3	anoctamin 3	protein_coding	63982
ENSG00000206737	164.247	7.25442	63.7053	7.47727	8.40057	10.8286	1.28948	2.17664	0.0542481	0.136554	RNVU1-18	RNA, variant U1 small nuclear 18	snRNA	26863
ENSG00000255860	1.11317	1.55953	4.75822	0.27803	0.551143	0.59066	-0.938148	2.17606	0.0046255	0.0227857	AP000812.2	folate receptor 3 (gamma) (FOLR3) pseudogene	unprocessed_pseudogene	NA
ENSG00000189431	0.181481	0.160437	0.078444	0.0225439	0.0405511	0.0209533	-2.08821	2.17189	0.0117348	0.0449345	RASSF10	Ras association domain family member 10	protein_coding	644943
ENSG00000181885	0.382144	0.297684	0.432332	0.102994	0.0764575	0.0638183	-1.04008	2.16768	0.000355914	0.0035453	CLDN7	claudin 7	protein_coding	1366
ENSG00000283839	0.0294466	0.0888683	0.118644	0.0576121	0	0.0305984	-2.95654	2.16416	0.0658637	0.157677	AC096667.1	proline-rich protein 18-like	antisense	105373780
ENSG00000167755	30.3705	23.8214	21.5007	5.05126	4.925	6.79414	5.52165	2.16386	3.37348e-09	9.03779e-07	KLK6	kallikrein related peptidase 6	protein_coding	5653
ENSG00000241369	0.0994145	0.0318211	0.064457	0	0.0285605	0.0301301	-3.30939	2.16232	0.0633257	0.152986	LINC01192	long intergenic non-protein coding RNA 1192	lincRNA	647107
ENSG00000228363	0.0178378	0.0293638	0.0644361	0.00498566	0.0307475	0	-3.84593	2.16184	0.153749	0.287876	AC015971.1	novel transcript	antisense	NA
ENSG00000173421	0.231713	0.126068	0.29465	0.0592752	0.0338483	0.0428501	-1.19973	2.16135	0.00155432	0.0103651	CCDC36	coiled-coil domain containing 36	protein_coding	339834
ENSG00000207142	0.500159	0.274446	1.94572	0	0	0.779584	-4.0993	2.16035	0.174601	0.315119	RF00019		misc_RNA	NA
ENSG00000147642	5.22461	5.74297	9.52396	1.44742	1.27074	1.74341	4.29031	2.15958	1.76716e-07	1.64175e-05	SYBU	syntabulin	protein_coding	55638
ENSG00000273059	0.672307	0.683563	0.824183	0.298444	0	0.739699	-2.35112	2.15937	0.0558456	0.139342	AC239803.2	novel transcript	lincRNA	NA
ENSG00000241942	1.60051	2.26418	2.29317	0.125815	0.862136	0.740605	-1.9331	2.15866	0.00410651	0.0209092	RPS20P20	ribosomal protein S20 pseudogene 20	processed_pseudogene	NA
ENSG00000214274	0.261622	0.303426	0.267658	0.289168	0	0.148285	-2.83072	2.15797	0.0548521	0.137563	ANG	angiogenin	protein_coding	283
ENSG00000280997	0.116475	0.215703	0.0970955	0	0.100386	0.0680801	-2.74893	2.15722	0.0668067	0.159307	CCAT2	colon cancer associated transcript 2	lincRNA	101805488
ENSG00000267421	0.169285	0.190001	0	0	0.0530546	0	-4.66609	2.15426	0.237871	0.391664	AC005498.2		lincRNA	101928982
ENSG00000159455	37.9287	31.6985	32.1738	8.87692	6.39418	7.66591	4.0252	2.14954	1.81046e-06	8.44292e-05	LCE2B	late cornified envelope 2B	protein_coding	26239
ENSG00000206651	3.1603	0.867056	5.39439	1.64041	0	1.40739	-2.84351	2.1493	0.0988405	0.210946	RF00019		misc_RNA	NA
ENSG00000189377	0.343255	0.306069	0.309987	0	0.320491	0.189487	-1.88179	2.14741	0.0538953	0.135968	CXCL17	C-X-C motif chemokine ligand 17	protein_coding	284340
ENSG00000227070	0.357256	0.323454	0.536065	0.149779	0	0.278423	-2.99892	2.14722	0.0535815	0.135467	AC104170.1	novel transcript	antisense	NA
ENSG00000259704	0.592228	0.557085	0	0	0	0.164838	-4.59894	2.13406	0.2695	0.426315	AC124248.1	novel transcript, sense overlapping 3' UTR of BLM	sense_overlapping	NA
ENSG00000231158	0.132081	0.434851	0.743205	0.0553747	0.0284589	0.205871	-3.62533	2.13401	0.0572682	0.142152	PTP4A1P1	protein tyrosine phosphatase type IVA, member 1 pseudogene 1	processed_pseudogene	NA
ENSG00000283646	0.357281	0.251382	0.345872	0.00966383	0.253295	0.116766	-0.650116	2.13327	0.0163474	0.05687	LINC02009	long intergenic non-protein coding RNA 2009	lincRNA	105377068
ENSG00000161132	0.356565	0.338631	0.72023	0.172488	0.0236392	0.192381	-1.98467	2.1316	0.0187527	0.0630239	AC007663.1	proline dehydrogenase (oxidase) 1 (PRODH) pseudogene	unprocessed_pseudogene	NA
ENSG00000201746	1.27143	1.43892	3.04717	0.666308	0	1.36245	-3.36848	2.1312	0.0599521	0.147156	RNU6-828P	RNA, U6 small nuclear 828, pseudogene	snRNA	NA
ENSG00000249375	0.058163	0.0598408	0.0515158	0.0883947	0	0.0141652	-2.9957	2.13116	0.0800866	0.181239	CASC11	cancer susceptibility 11	lincRNA	100270680
ENSG00000273711	0.358092	0.360235	0.291877	0.0667243	0.144026	0.0434116	-1.72713	2.13093	0.00137819	0.00949568	AC005520.5	novel transcript, antisense to PTGR2	antisense	NA
ENSG00000272844	0.360794	0.633517	0.100254	0.262188	0	0.0937266	-3.33829	2.12876	0.102053	0.215715	AC074044.1	novel transcript, antisense to GTPBP8	antisense	NA
ENSG00000273002	0.512448	0.655388	0.966094	0.11899	0.244612	0.135171	-0.527154	2.12806	0.00031534	0.00325705	AL355388.2	uncharacterized LOC107985209	antisense	107985209
ENSG00000255920	0.19188	0.244795	0.259926	0.0683788	0.0702842	0.0299079	-1.82251	2.12636	0.000953572	0.00724853	CCND2-AS1	CCND2 antisense RNA 1	processed_transcript	103752584
ENSG00000267582	0.614084	0.544318	0.472532	0.752558	0	0.110441	-3.84493	2.12333	0.0836229	0.187219	AC020916.2	novel transcript, antisense to ZSWIM4	antisense	NA
ENSG00000274492	0.106952	0.0935318	0.0668677	0	0.0518502	0.0520949	-3.48232	2.12312	0.108183	0.224695	AL121768.1	novel transcript	lincRNA	NA
ENSG00000207952	1.57782	3.896	1.60758	0.587999	0	2.45931	-2.97299	2.12036	0.0706918	0.165792	MIR624	microRNA 624	miRNA	693209
ENSG00000227248	2.78232	3.00785	2.42324	0.853102	0.715815	0.404546	0.154288	2.11929	3.7634e-05	0.000710279	FAM155A-IT1	FAM155A intronic transcript 1	sense_intronic	NA
ENSG00000280083	0.374415	0.465842	0.624235	0.160624	0.0675406	0.115361	-1.38606	2.11833	0.000671042	0.00571008	AC079777.1	TEC	TEC	NA
ENSG00000264943	0.157166	0.478632	0.366845	0.263567	0	0.195977	-2.45346	2.11591	0.066409	0.15872	SH3GL1P2	SH3 domain containing GRB2 like 1, endophilin A2 pseudogene 2	processed_pseudogene	NA
ENSG00000140795	0.037504	0.0382184	0.0193538	0	0.0400194	0.0111346	-2.94401	2.11375	0.0663315	0.158561	MYLK3	myosin light chain kinase 3	protein_coding	91807
ENSG00000265262	0.475011	0.430068	0.910745	0.358466	0	0.296155	-3.53202	2.11299	0.0585414	0.144627	TRMT112P3	tRNA methyltransferase subunit 11-2 pseudogene 3	transcribed_processed_pseudogene	NA
ENSG00000170909	0.0244799	0.107461	0.204068	0	0.0773606	0.0317969	-3.42179	2.10998	0.100005	0.212717	OSCAR	osteoclast associated, immunoglobulin-like receptor	protein_coding	126014
ENSG00000173890	0.713327	0.712711	0.686856	0.134338	0.164382	0.190262	0.901241	2.10939	1.64755e-06	7.82671e-05	GPR160	G protein-coupled receptor 160	protein_coding	26996
ENSG00000231105	0.0823174	0.084692	0.0171552	0.0402634	0	0.0106922	-4.33019	2.10924	0.100792	0.213915	AL031728.1		antisense	100506801
ENSG00000236296	0.341989	0.394077	0.441885	0.0501825	0.191586	0.0732943	-1.34823	2.10819	0.00121087	0.00862394	GUSBP5	glucuronidase, beta pseudogene 5	transcribed_processed_pseudogene	441046
ENSG00000212302	4.18974	5.27414	2.05449	0.413304	1.27446	0.768286	-3.15898	2.10811	0.0283868	0.0855591	RF00588		snoRNA	NA
ENSG00000285753	29.2093	20.9951	26.5174	4.2777	8.1903	5.69097	1.86065	2.1038	2.59429e-06	0.00010848	AL139247.1	late cornified envelope family pseudogene	unprocessed_pseudogene	NA
ENSG00000084734	0.0432432	0.0355925	0.0495662	0	0.0186349	0.0210632	-3.58257	2.1023	0.0628764	0.152203	GCKR	glucokinase regulator	protein_coding	2646
ENSG00000237438	6.59136	6.22043	5.49147	1.42174	1.3297	1.48809	3.88241	2.10167	4.43684e-10	2.12968e-07	CECR7	cat eye syndrome chromosome region, candidate 7	transcribed_unprocessed_pseudogene	NA
ENSG00000273442	1.91198	1.68479	0.993816	0.452666	0.368347	0.227894	-0.838778	2.09897	0.00198612	0.0122732	AC006946.3	novel transcript	lincRNA	NA
ENSG00000274898	0.473249	0.90888	0.263005	1.11109	0.0271917	0.024588	-3.01371	2.09334	0.0781073	0.178125	AC001226.1	novel transcript	lincRNA	NA
ENSG00000234807	0.107163	0.104741	0.0502495	0	0.0461798	0.0521975	-3.35214	2.09215	0.071927	0.167818	LINC01135	long intergenic non-protein coding RNA 1135	lincRNA	NA
ENSG00000265942	0.841852	2.49447	1.45034	0.0470594	0.919043	0.656086	-1.95623	2.09182	0.0307948	0.0908467	RN7SL577P	RNA, 7SL, cytoplasmic 577, pseudogene	misc_RNA	NA
ENSG00000251580	0.349725	0.467758	0.170063	0	0.263738	0.215772	-2.45286	2.08971	0.071147	0.166487	LINC02482	long intergenic non-protein coding RNA 2482	lincRNA	NA
ENSG00000265521	2.3982	9.15173	4.90706	0.548423	1.12741	2.03891	-2.40036	2.08447	0.0181995	0.0617005	MIR5697	microRNA 5697	miRNA	100847055
ENSG00000162344	0.00694949	0.0343198	0.0984843	0	0	0.0595759	-4.52447	2.08224	0.168623	0.307227	FGF19	fibroblast growth factor 19	protein_coding	9965
ENSG00000236799	0.840383	1.42409	0.164837	0	0.127817	0.847571	-3.21041	2.07883	0.124935	0.248854	AL355340.1		lincRNA	102724589
ENSG00000259006	0.189908	0.113679	0.331012	0.0434284	0.104157	0.0134548	-3.75023	2.0779	0.0434095	0.116433	AC092143.2	novel transcript, antisense to MC1R	antisense	NA
ENSG00000282556	0.0373393	0.0658568	0.0711465	0.0268362	0.0505707	0	-3.94183	2.07789	0.0712207	0.166608	AC068733.3		processed_transcript	101927825
ENSG00000137766	0.0105989	0	0.00883542	0	0	0.00183559	-4.9407	2.07741	0.247304	0.4019	UNC13C	unc-13 homolog C	protein_coding	440279
ENSG00000152292	0.0396705	0.0870716	0.0110233	0.0184798	0	0.0137407	-3.90408	2.07634	0.115686	0.235793	SH2D6	SH2 domain containing 6	protein_coding	284948
ENSG00000204941	0.123596	0.0628328	0.0757586	0.100587	0	0.0424955	-2.2991	2.07596	0.0710288	0.166373	PSG5	pregnancy specific beta-1-glycoprotein 5	protein_coding	5673
ENSG00000242950	0.0332895	0.0205499	0.0254381	0.023261	0.00956367	0	-3.10043	2.07569	0.073703	0.170734	ERVW-1	endogenous retrovirus group W member 1, envelope	protein_coding	30816
ENSG00000245573	0.465526	0.608555	0.802771	0.168383	0.0865376	0.202742	-0.0543874	2.07269	8.29833e-05	0.00123271	BDNF-AS	BDNF antisense RNA	antisense	497258
ENSG00000164385	0.118772	0.0747567	0.0815379	0	0.0722579	0.0435594	-3.7925	2.06863	0.0764226	0.175324	LINC01600	long intergenic non-protein coding RNA 1600	lincRNA	154386
ENSG00000284716	0.0489129	0.0268394	0.366971	0.0683556	0	0.0127066	-3.75269	2.06845	0.162114	0.298688	AL034417.3	novel transcript	lincRNA	NA
ENSG00000198944	0.0317759	0.082821	0.0618073	0.039966	0	0.0247641	-3.38515	2.06675	0.0682931	0.16183	SOWAHA	sosondowah ankyrin repeat domain family member A	protein_coding	134548
ENSG00000261904	0.129006	0.0965294	0	0.0295014	0	0	-5.53218	2.06239	0.250261	0.405236	MTND5P33	MT-ND5 pseudogene 33	unprocessed_pseudogene	NA
ENSG00000257949	0.0522038	0.0644517	0.0761563	0	0	0.132224	-3.96398	2.0576	0.138817	0.268142	TEN1	TEN1, CST complex subunit	protein_coding	100134934
ENSG00000272582	1.06545	0.550241	2.03757	0.245241	0.504149	0.13025	-1.43826	2.05558	0.00960314	0.0387489	AL031587.3	novel transcript, antisense to C22orf23	antisense	NA
ENSG00000262837	0.613176	0.706567	1.94238	0.377041	0.105695	0.254864	-2.10783	2.05341	0.019424	0.0646625	AC027801.4	novel transcript	lincRNA	NA
ENSG00000256884	0.265249	0	0.29482	0	0	0.0689061	-5.31847	2.05167	0.253114	0.408442	AC084880.4		antisense	105370024
ENSG00000251600	0.00669346	0.0253425	0.0111595	0	0.0242291	0.00208658	-3.21893	2.04953	0.11042	0.228025	AC139713.2		processed_transcript	101927636
ENSG00000267219	0.552312	0.478522	0	0	0	0.226546	-4.52602	2.04793	0.327565	0.488201	AC010504.1	novel transcript, antisense to KIAA0355	antisense	NA
ENSG00000272334	0.183512	0.37761	0.101985	0	0.105441	0.0715086	-3.36473	2.04554	0.100304	0.213153	AC011816.2	novel transcript	lincRNA	NA
ENSG00000279004	0.430516	0.199321	0.358885	0	0.0927615	0.356487	-3.13751	2.04507	0.08203	0.184599	AC103798.2	TEC	TEC	NA
ENSG00000184058	0.251756	0.461346	0.304902	0.0756762	0.0327516	0.181395	-0.812054	2.04294	0.00254315	0.0146889	TBX1	T-box 1	protein_coding	6899
ENSG00000207383	3.03067	0.83149	1.96498	1.2706	0	0.656086	-3.41924	2.0418	0.104822	0.219754	RF00019		misc_RNA	NA
ENSG00000182366	0.0750625	0.0803169	0.175205	0.0188819	0.0646935	0.0116998	-1.98195	2.03995	0.020685	0.0677157	FAM87A	family with sequence similarity 87 member A	lincRNA	157693
ENSG00000158234	1.57442	1.3543	1.71281	0.462226	0.536295	0.218062	1.70189	2.03671	5.1747e-06	0.000175331	FAIM	Fas apoptotic inhibitory molecule	protein_coding	55179
ENSG00000120156	0.0247737	0.0233037	0.035403	0.00890259	0	0.0193071	-4.11588	2.03583	0.128992	0.254406	TEK	TEK receptor tyrosine kinase	protein_coding	7010
ENSG00000114638	19.5495	17.3137	15.9088	4.19715	3.98424	4.61455	4.73976	2.03541	4.97862e-10	2.29415e-07	UPK1B	uroplakin 1B	protein_coding	7348
ENSG00000246876	2.83885	2.45057	3.68251	0.464462	0.751912	1.04685	1.94982	2.03091	9.05219e-06	0.000262343	LINC02466	long intergenic non-protein coding RNA 2466	lincRNA	101927282
ENSG00000271913	0.0150251	0.0420472	0.120241	0.0377955	0.0103597	0.00234192	-3.07376	2.02983	0.0755016	0.173892	AL035530.2	novel transcript, antisense to TAGAP	antisense	NA
ENSG00000137757	0.202954	0.0439597	0.169185	0.125393	0	0.0332988	-3.08444	2.027	0.101555	0.215038	CASP5	caspase 5	protein_coding	838
ENSG00000261441	0.260678	0.277663	0.0511306	0.0771451	0	0.0956028	-3.02491	2.02352	0.105326	0.22051	AC124068.2	novel transcript, antisense to POLG	antisense	NA
ENSG00000285852	0.0723942	0.190675	0.114663	0.0182107	0.0499151	0.0225678	-2.73961	2.02311	0.0322791	0.0939265	AL353147.1	novel transcript	bidirectional_promoter_lncRNA	NA
ENSG00000272183	0.262025	0.215667	0	0	0	0.0612616	-5.09532	2.02273	0.281796	0.440802	AC005041.3	novel transcript, antisense to LBX2	antisense	NA
ENSG00000189060	113.219	138.833	279.322	41.025	42.4746	37.9213	7.71284	2.02261	1.55782e-06	7.56277e-05	H1F0	H1 histone family member 0	protein_coding	3005
ENSG00000232671	0.382758	0.247531	0.0911636	0	0.117816	0.0852279	-3.31306	2.02232	0.0910674	0.198812	ZNF687-AS1	ZNF687 antisense RNA 1	antisense	100507670
ENSG00000224273	0.71472	0.70998	1.21215	0.289313	0.318616	0.0960358	-1.45112	2.01886	0.00804691	0.034251	AC005077.2	pseudogene similar to part of RAB guanine nucleotide exchange factor (GEF) 1 RABGEF1	transcribed_unprocessed_pseudogene	NA
ENSG00000187180	32.2659	27.7428	23.8728	6.08445	8.13975	6.41062	3.85985	2.01856	4.41342e-06	0.000158109	LCE2C	late cornified envelope 2C	protein_coding	353140
ENSG00000204442	0.691976	0.744036	1.05198	0.171047	0.187879	0.252496	1.91235	2.0178	1.12876e-06	5.97854e-05	FAM155A	family with sequence similarity 155 member A	protein_coding	728215
ENSG00000265480	0.0815216	0.100648	0.0815491	0	0.154573	0.0190598	-3.38114	2.01551	0.0888102	0.195284	KRT18P55	keratin 18 pseudogene 55	transcribed_unprocessed_pseudogene	284085
ENSG00000160471	0.481411	0.348543	0.326994	0.0897027	0.0845188	0.100743	-0.474331	2.01444	0.000121681	0.00162902	COX6B2	cytochrome c oxidase subunit 6B2	protein_coding	125965
ENSG00000263639	0.483894	0.199141	1.18133	0	0.178736	0.619548	-2.32201	2.01317	0.108318	0.224894	MSMB	microseminoprotein beta	protein_coding	4477
ENSG00000277440	0.701254	0.769581	1.33965	0.783999	0.075548	0.1594	-1.44903	2.01031	0.0139501	0.0508803	AC012676.4	novel transcript, sense intronic with DNAJA3	sense_intronic	NA
ENSG00000256157	1.3882	2.64224	0.723263	1.52775	0	0.67617	-2.78859	2.00745	0.0876045	0.193444	AC011604.1	proteasomal ATPase-associated factor 1 (PAAF1) pseudogene	processed_pseudogene	NA
ENSG00000113389	4.57626	4.23052	3.26021	1.04637	0.970056	0.949709	4.53135	2.0069	6.56577e-09	1.52803e-06	NPR3	natriuretic peptide receptor 3	protein_coding	4883
ENSG00000177340	0.101089	0.0369795	0.102996	0.0188362	0	0.0525215	-4.18057	2.00669	0.171995	0.311709	FLJ13224	uncharacterized LOC79857	antisense	79857
ENSG00000224292	0.364587	0.793078	2.04064	0.174689	0.202001	0.263841	-1.98208	2.00521	0.0208669	0.0681948	AF196972.1		antisense	101927635
ENSG00000279757	2.25998	1.49421	1.17361	0.372784	0.415103	0.346482	-1.50402	2.00389	0.00342984	0.0183153	AC132068.1	novel transcript	TEC	NA
ENSG00000230194	0.973373	0.565526	2.00468	0.960201	0.0986958	0.133868	-3.39712	2.00154	0.0463521	0.122038	AC000081.1	ribosomal protein L34 (RPL34) pseudogene	processed_pseudogene	NA
ENSG00000087495	1.44246	1.81189	3.07475	0.568488	0.497762	0.458797	2.49223	1.99977	5.63722e-06	0.000185545	PHACTR3	phosphatase and actin regulator 3	protein_coding	116154
ENSG00000263642	0.212568	0.874797	1.94919	0	0	1.15963	-3.85936	1.99967	0.173855	0.314092	MIR4802	microRNA 4802	miRNA	100616274
ENSG00000145416	0.00652736	0.0188038	0.0122429	0	0.0140642	0.00254351	-3.5842	1.99945	0.109953	0.227345	2024-03-01	membrane associated ring-CH-type finger 1	protein_coding	55016
ENSG00000203782	10.1065	9.91152	9.3008	2.81702	1.85885	2.73679	3.40137	1.99797	1.63335e-07	1.56801e-05	LOR	loricrin	protein_coding	4014
ENSG00000232774	0.185886	0.22686	0.331289	0.048372	0.0718176	0.0599454	-1.46445	1.99747	0.00321912	0.0175257	FLJ22447	uncharacterized LOC400221	lincRNA	400221
ENSG00000176732	1.04673	1.35196	1.30215	0.378079	0.527405	0.150602	-0.693381	1.9958	0.000458062	0.0042884	PFN4	profilin family member 4	protein_coding	375189
ENSG00000146700	0.180973	0.526306	0.271551	0.0758726	0.0779868	0.0705193	-1.12056	1.99213	0.00333563	0.0179563	SSC4D	scavenger receptor cysteine rich family member with 4 domains	protein_coding	136853
ENSG00000148057	1.83741	2.40738	2.43039	0.613121	0.500933	0.562556	1.00234	1.9888	1.33161e-06	6.76942e-05	IDNK	IDNK, gluconokinase	protein_coding	414328
ENSG00000279676	0.552312	0.622078	0.702739	0.463112	0.275589	0.0226546	-2.00994	1.98854	0.0325048	0.094357	AC011483.3	TEC	TEC	NA
ENSG00000272405	0.121392	0.0608177	0.0527968	0	0.159209	0.0164531	-2.84305	1.98811	0.0961726	0.20697	AL365181.3	novel transcript, antisense to BCAN	antisense	NA
ENSG00000167749	0.15819	0.173603	0.00732607	0	0.022723	0.0410944	-3.28301	1.98787	0.190307	0.335373	KLK4	kallikrein related peptidase 4	protein_coding	9622
ENSG00000161905	0.0299743	0.00411186	0.041645	0	0.00861123	0.00389334	-3.88434	1.98735	0.189255	0.333954	ALOX15	arachidonate 15-lipoxygenase	protein_coding	246
ENSG00000272829	0.602723	0.95674	0.753658	0	0.927615	0.436173	-2.45742	1.98624	0.0778274	0.177644	AC002470.1	novel transcript	lincRNA	NA
ENSG00000112303	0.277718	0.446535	0.156135	0.0595704	0.0389648	0.115768	-1.42119	1.986	0.0075784	0.0327223	VNN2	vanin 2	protein_coding	8875
ENSG00000264057	0.298649	0.303649	0.468626	0.206225	0.18169	0.013691	-2.81871	1.98588	0.0333548	0.0960738	AC103810.1	bromodomain PHD finger transcription factor (BPTF) pseudogene	transcribed_unprocessed_pseudogene	NA
ENSG00000108417	1.33737	1.73655	1.00914	0.338349	0.218603	0.476207	0.358488	1.98564	0.000182132	0.00217991	KRT37	keratin 37	protein_coding	8688
ENSG00000240204	0.246455	0	0.123269	0	0	0.0512191	-4.14625	1.97776	0.270514	0.42742	SMKR1	small lysine rich protein 1	protein_coding	100287482
ENSG00000263105	1.06952	0.44015	0.445784	0.269037	0	0.458435	-3.48431	1.97754	0.0860556	0.191216	AC009171.2	novel transcript	lincRNA	NA
ENSG00000048540	0.0198739	0.028626	0.00414178	0	0.0142738	0.00387211	-3.06131	1.97255	0.175182	0.315697	LMO3	LIM domain only 3	protein_coding	55885
ENSG00000196188	0.0318334	0.0890846	0.0955324	0	0.054872	0.0347325	-3.45095	1.97012	0.10178	0.215415	CTSE	cathepsin E	protein_coding	1510
ENSG00000149609	0.0905283	0.20634	0.0696607	0.0525515	0.192057	0	-2.61091	1.96911	0.1047	0.219577	C20orf144	chromosome 20 open reading frame 144	protein_coding	128864
ENSG00000275552	0.0509334	0.0628832	0.10084	0.0427076	0	0.0446561	-3.58093	1.9676	0.0852202	0.189878	AC243965.2	novel transcript, antisense ABHD4	antisense	NA
ENSG00000236204	0.508541	0.584156	1.0109	0.16869	0.207105	0.148077	0.16758	1.96291	0.000126124	0.00166814	LINC01376	long intergenic non-protein coding RNA 1376	lincRNA	400945
ENSG00000173809	0.0532478	0.0179292	0.028247	0	0.0271182	0.0150902	-3.34476	1.96137	0.0848394	0.189315	TDRD12	tudor domain containing 12	protein_coding	91646
ENSG00000237609	2.91188	1.8215	1.1166	0.341825	0.401543	0.590028	-2.0462	1.95798	0.0120656	0.0459034	AF064858.2	novel transcript	lincRNA	NA
ENSG00000166006	0.00525507	0.0151386	0.0197132	0.00660954	0.00452915	0	-3.62994	1.95403	0.130311	0.256398	KCNC2	potassium voltage-gated channel subfamily C member 2	protein_coding	3747
ENSG00000271857	0.146756	0.286881	0.168215	0.0769093	0.268778	0	-3.62698	1.95125	0.101946	0.215595	AL096865.1	novel transcript, antisense to RUNX2	antisense	NA
ENSG00000199032	0	1.60882	1.62942	0	0	0.761663	-4.26381	1.95123	0.250767	0.405867	MIR425	microRNA 425	miRNA	494337
ENSG00000133328	0.504203	0.660224	0.649572	0.153736	0.0987623	0.214333	-2.19507	1.94869	0.00991043	0.0396417	HRASLS2	HRAS like suppressor 2	protein_coding	54979
ENSG00000225814	0.63453	0.543158	2.39087	0.10641	0.546878	0.237366	-1.5079	1.94791	0.0312621	0.0918371	GRPEL2P2	GrpE like 2, mitochondrial pseudogene 2	processed_pseudogene	NA
ENSG00000273987	0.370219	0.26409	0.61724	0.103476	0.0850875	0.0961751	-3.07042	1.94608	0.0212335	0.0690502	AC121761.2	novel transcript, sense intronic to CAPS2	sense_intronic	NA
ENSG00000261824	8.05182	8.51273	10.3835	2.55687	2.27819	2.15165	4.75058	1.94533	4.0799e-10	2.00002e-07	LINC00662	long intergenic non-protein coding RNA 662	lincRNA	148189
ENSG00000179088	0.0243033	0.0342918	0.0723558	0.0116447	0.00897692	0.00811736	-3.41573	1.94383	0.0345881	0.098591	C12orf42	chromosome 12 open reading frame 42	protein_coding	374470
ENSG00000220937	0.109949	0.120662	0.274964	0.0153653	0.0157934	0.128531	-3.42091	1.94194	0.100934	0.214117	HNRNPA1P41	heterogeneous nuclear ribonucleoprotein A1 pseudogene 41	processed_pseudogene	NA
ENSG00000277892	0.809781	4.88776	2.70018	1.358	1.86112	0	-4.31493	1.93715	0.126425	0.250891	MIR6746	microRNA 6746	miRNA	102465446
ENSG00000261334	0.0615501	0.0940837	0.139267	0	0.0757824	0.0548208	-3.45194	1.93557	0.0849507	0.189476	AL353803.4	novel transcript	lincRNA	NA
ENSG00000240591	0.172644	0.142099	0.557683	0.126666	0.0185994	0.0672738	-3.55516	1.93382	0.0876648	0.193486	AL096701.3	novel transcript	antisense	NA
ENSG00000076706	0.210792	0.305507	0.129879	0.0787683	0.0592414	0.0321413	-0.23327	1.93237	0.00120071	0.00856745	MCAM	melanoma cell adhesion molecule	protein_coding	4162
ENSG00000230555	0.425135	0.276252	0.335746	0	0.347123	0.209257	-3.00703	1.93123	0.0871095	0.192764	AL450326.1	novel transcript	lincRNA	NA
ENSG00000145526	0.0770902	0.040378	0.0350528	0.0117527	0.00302005	0.0300396	-3.17142	1.92929	0.0437561	0.117022	CDH18	cadherin 18	protein_coding	1016
ENSG00000281912	0.586736	0.335595	0.323311	0.133417	0.0342838	0.193756	-1.60637	1.92886	0.00794033	0.0339668	LINC01144	long intergenic non-protein coding RNA 1144	lincRNA	400752
ENSG00000137198	0.0380945	0.194399	0.203239	0.0255537	0.0459652	0.0237508	-2.73895	1.92813	0.0483687	0.125852	GMPR	guanosine monophosphate reductase	protein_coding	2766
ENSG00000166123	7.78009	9.65278	9.0959	2.54256	1.76688	2.74486	4.65548	1.92788	6.46008e-09	1.51878e-06	GPT2	glutamic--pyruvic transaminase 2	protein_coding	84706
ENSG00000276081	2.83423	5.5987	1.65386	0	2.68699	1.54618	-3.74185	1.92295	0.0966384	0.207604	MIR7156	microRNA 7156	miRNA	102466995
ENSG00000273212	0.147873	0.152139	0.493076	0	0.4142	0.0288107	-4.27276	1.92176	0.144612	0.276046	AC000068.2	novel transcript, antisense to UFD1L	antisense	NA
ENSG00000230711	0.194665	0.143058	0.173867	0.0349771	0.101863	0.0216728	-2.21391	1.92121	0.010232	0.0406464	CTAGE13P	CTAGE family member 13, pseudogene	processed_pseudogene	NA
ENSG00000166816	0.0288349	0.00593334	0.0420651	0	0.0248518	0	-4.33225	1.91926	0.188732	0.333362	LDHD	lactate dehydrogenase D	protein_coding	197257
ENSG00000267325	0.31263	0.406292	0.401206	0.0931284	0.0850875	0.11541	-0.262375	1.9189	0.000106969	0.00147762	LINC01415	long intergenic non-protein coding RNA 1415	lincRNA	NA
ENSG00000187398	0.716644	0.778037	0.834445	0.188487	0.248384	0.18567	1.77095	1.91872	2.07458e-07	1.83135e-05	LUZP2	leucine zipper protein 2	protein_coding	338645
ENSG00000261105	0.315446	0.28324	0.717164	0.048091	0.420164	0.0446979	-3.46108	1.91694	0.0496385	0.128246	LMO7-AS1	LMO7 antisense RNA 1	antisense	101927155
ENSG00000235888	0.120435	0.515461	0.080317	0.0504922	0	0.328508	-2.90086	1.91688	0.149746	0.282985	AF064858.1	novel transcript	lincRNA	NA
ENSG00000044524	1.45236	0.962618	1.46347	0.350386	0.335993	0.317721	2.06704	1.91442	6.75336e-07	4.15204e-05	EPHA3	EPH receptor A3	protein_coding	2042
ENSG00000251728	2.83423	0.437399	2.65799	0.742656	0	0.96636	-3.30242	1.90695	0.133548	0.26089	RF00019		misc_RNA	NA
ENSG00000133063	0.0307989	0.0108642	0.00733555	0.00368926	0	0.0102869	-3.80938	1.90636	0.159543	0.295381	CHIT1	chitinase 1	protein_coding	1118
ENSG00000137691	0.192732	0.0951801	0.503415	0.0538685	0.155035	0.0200271	-1.64773	1.906	0.0441309	0.117641	CFAP300	cilia and flagella associated protein 300	protein_coding	85016
ENSG00000253430	0.435178	0.440843	0.223243	0.0842066	0.0865531	0.0782654	-2.99618	1.90404	0.0772913	0.176841	AC011726.2	novel transcript	sense_intronic	NA
ENSG00000009950	0.148334	0.0959279	0.105988	0.0236909	0.0213072	0.0467913	-1.66154	1.90388	0.0045063	0.0223954	MLXIPL	MLX interacting protein like	protein_coding	51085
ENSG00000272734	3.77503	5.44237	7.32473	1.35694	1.52224	1.4249	3.80764	1.9038	8.60452e-07	4.90713e-05	ADIRF-AS1	ADIRF antisense RNA 1	processed_transcript	NA
ENSG00000178752	0.537965	0.548585	0.821506	0.139716	0.188743	0.174381	-0.221443	1.90303	4.67411e-05	0.000813995	ERFE	erythroferrone	protein_coding	151176
ENSG00000167769	2.14186	1.63699	0.961414	0.286167	0.223141	0.8713	1.02112	1.90281	0.00147362	0.00997553	ACER1	alkaline ceramidase 1	protein_coding	125981
ENSG00000235028	0.761436	1.30567	1.95713	1.48974	0.218751	0.0989025	-2.64158	1.9006	0.0449952	0.119311	HMGN1P30	high mobility group nucleosome binding domain 1 pseudogene 30	processed_pseudogene	NA
ENSG00000229384	0	0.259199	0.288769	0.184839	0	0	-5.54583	1.90023	0.25697	0.4127	HMGB1P16	high mobility group box 1 pseudogene 16	processed_pseudogene	NA
ENSG00000162997	0.385785	0.393738	0.13507	0.0646959	0.152947	0.0360788	-1.68157	1.89956	0.0168176	0.0580404	PRORSD1P	prolyl-tRNA synthetase associated domain containing 1, pseudogene	transcribed_unitary_pseudogene	344405
ENSG00000282304	0.492646	0.705845	0.760512	0.183592	0.141531	0.184859	-1.24664	1.89891	0.00269839	0.0153546	AC140479.5	novel transcript	processed_transcript	NA
ENSG00000225655	0.249712	0.143873	0.333062	0	0.279783	0.077844	-3.91534	1.89836	0.132627	0.259598	BX255923.1	novel transcript	lincRNA	NA
ENSG00000214456	0.0600398	0.0116276	0.0529942	0	0.00913166	0.0440388	-2.26273	1.89631	0.133702	0.261081	PLIN5	perilipin 5	protein_coding	440503
ENSG00000152463	1.25167	0.888119	1.31925	0.392062	0.204593	0.336369	1.29239	1.89611	3.9124e-05	0.000726949	OLAH	oleoyl-ACP hydrolase	protein_coding	55301
ENSG00000230565	0.714039	0.463981	0.0783201	0.236337	0	0.219662	-2.80111	1.8956	0.150457	0.283886	ZNF32-AS2	ZNF32 antisense RNA 2	antisense	414208
ENSG00000253327	0.626069	0.515303	1.07201	0.156069	0.204168	0.204399	-0.857963	1.8951	0.000602029	0.00526204	RAD21-AS1	RAD21 antisense RNA 1	antisense	644660
ENSG00000274340	0.724568	0.49698	0.411825	0.0828476	0.246007	0.128337	-1.34424	1.89024	0.00239423	0.0140668	AC032011.1	novel transcript	lincRNA	NA
ENSG00000073737	0.970442	0.84727	0.805194	0.178713	0.351752	0.204979	1.1077	1.88752	1.223e-05	0.000325004	DHRS9	dehydrogenase/reductase 9	protein_coding	10170
ENSG00000176438	0.284609	0.473905	0.850682	0.182908	0.0984404	0.132062	2.10218	1.88653	0.000211715	0.00244262	SYNE3	spectrin repeat containing nuclear envelope family member 3	protein_coding	161176
ENSG00000197124	1.47873	1.55238	1.324	0.275536	0.480874	0.448167	2.1012	1.88617	9.60997e-07	5.27908e-05	ZNF682	zinc finger protein 682	protein_coding	91120
ENSG00000232333	0.767986	0.662212	1.15846	0.0919935	0.472785	0.228007	-2.30178	1.88552	0.0176284	0.0601628	RPS27AP2	ribosomal protein S27a pseudogene 2	processed_pseudogene	NA
ENSG00000167711	0.2897	0.482852	0.0724495	0.0425098	0.0436943	0.0903096	-2.07027	1.88539	0.0471128	0.123476	SERPINF2	serpin family F member 2	protein_coding	5345
ENSG00000138669	0.668117	0.593686	1.11945	0.161654	0.189077	0.282363	0.747706	1.885	4.40986e-05	0.000784367	PRKG2	protein kinase cGMP-dependent 2	protein_coding	5593
ENSG00000223947	0.0829532	0.0441791	0.0610156	0.0490984	0	0.0380285	-2.76933	1.88483	0.0871547	0.192822	AC016738.1	novel transcript	antisense	NA
ENSG00000273729	0.170688	0.116405	0.0650459	0.0572486	0.00420313	0.0608107	-2.12958	1.88457	0.043583	0.116748	AC007686.3	novel transcript, antisense to IRF2BPL	antisense	NA
ENSG00000231228	0.250817	0.371595	0.836339	0	0.518808	0.156377	-4.16269	1.88415	0.129843	0.25571	AC091874.1	cAMP-regulated phosphoprotein, 19kDa (ARPP19) pseudogene	processed_pseudogene	NA
ENSG00000130513	0.953345	1.16025	2.60153	0.341614	0.379224	0.450867	0.463087	1.88373	0.000454486	0.00426185	GDF15	growth differentiation factor 15	protein_coding	9518
ENSG00000224778	2.41318	3.22763	2.09024	0.711368	0.633699	0.705256	0.416933	1.88336	5.29373e-05	0.000892881	CENPIP1	centromere protein I pseudogene 1	unprocessed_pseudogene	NA
ENSG00000273272	0.0939525	0.23199	0.822362	0	0.526332	0.0366103	-4.99409	1.88315	0.167314	0.305451	U62317.4	novel transcript	lincRNA	NA
ENSG00000273133	0.214097	0.327262	0.509926	0.384685	0	0.143017	-3.01348	1.88214	0.0984441	0.210462	AC116651.1	novel transcript, antisense to CC2D2A	antisense	NA
ENSG00000101017	0.639301	0.764366	0.28049	0.0902825	0.156597	0.178314	-0.250049	1.88051	0.00321173	0.0174937	CD40	CD40 molecule	protein_coding	958
ENSG00000262185	0.161956	0.193894	0.202514	0.0678999	0.0190342	0.0803208	-2.18364	1.88019	0.0106963	0.0420408	AC005736.1		lincRNA	102724927
ENSG00000113070	7.44902	8.76073	22.0577	3.01433	3.48682	2.84117	3.85251	1.87896	9.27843e-05	0.0013369	HBEGF	heparin binding EGF like growth factor	protein_coding	1839
ENSG00000165685	0.0828581	0.373086	0.381926	0.0694763	0.0672116	0.0569774	-1.27967	1.87838	0.0169218	0.0582801	TMEM52B	transmembrane protein 52B	protein_coding	120939
ENSG00000263666	0.251932	0.518398	0.630042	0	0	0.785359	-4.12819	1.87541	0.169081	0.307858	SNORA70D	small nucleolar RNA, H/ACA box 70D	snoRNA	100379141
ENSG00000250790	0.0781738	0.0471849	0.0434445	0	0.0494084	0.0284311	-3.89488	1.87494	0.132402	0.259246	AC127070.2	novel transcript	lincRNA	NA
ENSG00000129437	18.6073	18.0816	20.5068	5.87629	4.64713	5.13844	4.47478	1.87218	4.42623e-06	0.000158109	KLK14	kallikrein related peptidase 14	protein_coding	43847
ENSG00000197084	3.5387	2.34628	3.21622	0.762402	0.804827	0.842672	0.412736	1.8709	6.79084e-05	0.00106986	LCE1C	late cornified envelope 1C	protein_coding	353133
ENSG00000268220	0.0190965	0.141461	0.0557168	0	0.0164585	0.052089	-3.54297	1.86973	0.14202	0.272564	AC008040.5	novel transcript, antisense to PHC3	antisense	NA
ENSG00000278954	0.0827513	0.0510831	0.137965	0.0115645	0.0475469	0.0161228	-2.83174	1.86916	0.0518514	0.132284	AC130686.1	novel transcript	TEC	NA
ENSG00000208028	4.73346	12.8424	5.11503	0.734999	3.17302	2.59594	-1.97618	1.86906	0.0238172	0.0753671	MIR616	microRNA 616	miRNA	693201
ENSG00000207609	2.42934	4.33233	2.36266	0	2.6172	2.3666	-2.53593	1.8671	0.099613	0.212086	MIR491	microRNA 491	miRNA	574444
ENSG00000172349	0.0534319	0.0960584	0.107838	0.0353704	0.0072712	0.0405456	-0.772986	1.86557	0.00641837	0.0288221	IL16	interleukin 16	protein_coding	3603
ENSG00000261386	0.531419	0.437399	0.538782	0.15656	0.0618932	0.223867	-1.5793	1.86361	0.00952212	0.038529	AC027682.4	novel transcript	lincRNA	NA
ENSG00000273972	0.18756	0.334481	0.0260587	0	0	0.267982	-4.2924	1.86236	0.237	0.390676	AC068722.2	novel transcript	lincRNA	NA
ENSG00000143520	14.165	11.0774	10.9241	3.61163	2.73561	3.57324	5.8587	1.86191	3.87167e-09	1.01367e-06	FLG2	filaggrin family member 2	protein_coding	388698
ENSG00000203985	0.0286407	0.123761	0	0	0	0.0223207	-4.36382	1.86152	0.326947	0.487596	LDLRAD1	low density lipoprotein receptor class A domain containing 1	protein_coding	388633
ENSG00000188177	2.52711	3.42596	4.89066	0.898813	1.14737	0.878065	4.00155	1.86065	7.33187e-07	4.3877e-05	ZC3H6	zinc finger CCCH-type containing 6	protein_coding	376940
ENSG00000188095	0.104913	0.243354	0.111309	0.0959663	0.0164401	0.0297318	-2.7739	1.86061	0.0374265	0.104238	MESP2	mesoderm posterior bHLH transcription factor 2	protein_coding	145873
ENSG00000279733	6.8359	6.86284	9.14707	2.51233	2.11156	1.72157	2.74428	1.85873	1.01838e-07	1.09034e-05	AP001642.1	novel transcript	TEC	NA
ENSG00000249140	0.957642	1.00318	0.435439	0.0243327	0.375162	0.588014	-1.68448	1.85799	0.0472451	0.123746	PRDX2P3	peroxiredoxin 2 pseudogene 3	processed_pseudogene	NA
ENSG00000130766	16.9562	22.955	32.0468	6.10745	5.25896	8.17514	5.26057	1.85717	7.7414e-07	4.58656e-05	SESN2	sestrin 2	protein_coding	83667
ENSG00000252614	1.90715	2.74703	1.19237	0	0.958825	1.98175	-2.98437	1.85449	0.101958	0.215595	RNU6-807P	RNA, U6 small nuclear 807, pseudogene	snRNA	NA
ENSG00000185250	0.05313	0.0718423	0.148688	0.063642	0.0523323	0.00295758	-2.63618	1.85228	0.0608111	0.148593	PPIL6	peptidylprolyl isomerase like 6	protein_coding	285755
ENSG00000278002	1.78115	1.40182	2.21093	0.392449	0.593872	0.496478	0.201381	1.84758	8.65691e-05	0.0012669	AL627171.1	novel transcript	lincRNA	NA
ENSG00000121742	3.43715	3.40588	4.20983	1.11479	1.03038	0.927705	3.52028	1.84703	3.73734e-08	5.41562e-06	GJB6	gap junction protein beta 6	protein_coding	10804
ENSG00000102104	0.151268	0	0.109828	0	0	0.114086	-4.57829	1.84635	0.402761	0.561279	RS1	retinoschisin 1	protein_coding	6247
ENSG00000046653	0.287668	0.308299	0.274776	0.0854283	0.0748957	0.0794008	0.30621	1.84583	4.33981e-05	0.000775711	GPM6B	glycoprotein M6B	protein_coding	2824
ENSG00000271327	0.454994	0.411945	0.350843	0.0858401	0.0588213	0.230486	-1.97426	1.84574	0.00879414	0.0364721	AC010201.2	novel transcript	lincRNA	NA
ENSG00000261270	0.481018	1.0713	0.660443	0.0474509	0.341412	0.374875	-1.92592	1.84499	0.0343296	0.0980969	AC012181.2	novel transcript, sense intronic to HERPUD1	sense_intronic	NA
ENSG00000223262	0.895021	0.368336	0.746102	1.87618	0	0	-4.13962	1.84078	0.203805	0.351603	RNA5SP492	RNA, 5S ribosomal pseudogene 492	rRNA_pseudogene	NA
ENSG00000203616	0.459605	0.462355	0.212852	0.0428198	0.044013	0.238792	-4.0197	1.84065	0.158851	0.294533	RHOT1P2	ras homolog family member T1 pseudogene 2	processed_pseudogene	NA
ENSG00000187185	0.0643535	0.0662098	0.053646	0.0539602	0	0.0250765	-3.28344	1.83606	0.111389	0.229523	AC092118.1	uncharacterized LOC388282	lincRNA	388282
ENSG00000262140	0.135117	0.158874	0.273543	0.145665	0	0.105301	-4.13834	1.83572	0.109468	0.22669	AC010653.1	tripartite motif containing 13 (TRIM13) pseudogene	unprocessed_pseudogene	NA
ENSG00000141682	13.7413	14.5479	26.4554	5.576	4.82642	4.40579	4.11426	1.83452	2.03597e-06	9.05001e-05	PMAIP1	phorbol-12-myristate-13-acetate-induced protein 1	protein_coding	5366
ENSG00000198975	2.36186	2.13839	4.13465	2.97062	0	1.47255	-3.66149	1.8344	0.133692	0.261081	MIRLET7A2	microRNA let-7a-2	miRNA	406882
ENSG00000204542	6.2204	9.20839	6.41648	1.20076	1.83847	3.59224	3.05449	1.83415	6.56379e-05	0.00104009	C6orf15	chromosome 6 open reading frame 15	protein_coding	29113
ENSG00000236384	0.088486	0.105936	0.0335287	0.0741953	0	0.0250765	-3.90489	1.83327	0.132787	0.259748	LINC00479	long intergenic non-protein coding RNA 479	lincRNA	150135
ENSG00000229404	0.200828	0.0680634	0.11325	0.0445748	0.0101815	0.0506364	-2.16397	1.83305	0.0358118	0.101142	LINC00858	long intergenic non-protein coding RNA 858	lincRNA	170425
ENSG00000243385	0.349426	0.263638	0.121369	0.195329	0	0.0907735	-3.55836	1.83058	0.128192	0.253262	AC094085.1	ribosomal protein L13 (RPL13) pseudogene	processed_pseudogene	NA
ENSG00000203812	9.5094	9.58612	9.47645	5.53218	1.44161	2.36573	1.28584	1.83047	0.000370623	0.00366789	HIST2H2AA3	histone cluster 2 H2A family member a3	protein_coding	8337
ENSG00000105538	0.0163947	0.0134941	0.0922513	0.0412407	0	0.0063885	-4.24199	1.83026	0.195108	0.341096	RASIP1	Ras interacting protein 1	protein_coding	54922
ENSG00000246777	0.0235044	0.0338553	0.15185	0.0837605	0	0.0137384	-3.99591	1.83025	0.156694	0.291686	AC044802.1		lincRNA	106699570
ENSG00000265160	1.37417	2.96901	2.00468	0.28806	0.444131	1.07094	-3.14055	1.82441	0.0612795	0.149484	MIR5003	microRNA 5003	miRNA	100847029
ENSG00000143412	5.42012	5.90991	5.72162	1.6711	1.29226	1.90157	2.9663	1.82056	7.58825e-08	8.87479e-06	ANXA9	annexin A9	protein_coding	8416
ENSG00000137707	0.462668	0.365268	0.802858	0.134593	0.219723	0.103021	-1.23547	1.82024	0.00257537	0.0148341	BTG4	BTG anti-proliferation factor 4	protein_coding	54766
ENSG00000230091	0.959196	0.619997	0.777012	0.213567	0.298918	0.160488	0.361309	1.82002	0.000159622	0.00197832	TMEM254-AS1	TMEM254 antisense RNA 1	antisense	NA
ENSG00000184788	0.108746	0.1631	0.153101	0.0303943	0.0603998	0.0338998	-0.591074	1.8182	0.00316289	0.0172808	SATL1	spermidine/spermine N1-acetyl transferase like 1	protein_coding	340562
ENSG00000275757	2.44522	1.09778	4.1694	2.2367	0.957929	0.0866205	-2.20482	1.81773	0.197625	0.34445	RF00002		rRNA	NA
ENSG00000276067	0.0189792	0.0624855	0.0263689	0	0.010905	0.024652	-4.35254	1.81667	0.201886	0.349366	AC009542.2	solute carrier family 23 (ascorbic acid transporter), member 1 (SLC23A1) pseudogene	transcribed_unprocessed_pseudogene	NA
ENSG00000279722	0.764042	0.790574	0.831025	0.256259	0.370014	0.12476	0.0317547	1.81518	0.000194787	0.00228736	AC007342.7	novel transcript	TEC	NA
ENSG00000183696	30.5666	37.6448	56.7317	11.343	11.5182	11.5793	6.47862	1.81414	1.06234e-07	1.11256e-05	UPP1	uridine phosphorylase 1	protein_coding	7378
ENSG00000274849	9.69573	9.16491	7.60892	2.0007	2.44816	3.06972	0.957539	1.81205	5.1976e-06	0.000175591	AC023043.4	novel transcript, sense intronic to MOCOS	sense_intronic	NA
ENSG00000140450	22.2549	25.2677	35.3633	8.80681	7.34256	7.17325	5.84564	1.81106	2.09943e-08	3.60977e-06	ARRDC4	arrestin domain containing 4	protein_coding	91947
ENSG00000100191	0.0837704	0.0206849	0.174581	0.0351207	0	0.0522283	-3.85383	1.81022	0.166146	0.303931	SLC5A4	solute carrier family 5 member 4	protein_coding	6527
ENSG00000221916	1.57711	1.33571	2.22928	0.61329	0.492484	0.356262	-0.718287	1.80914	0.000568347	0.00505392	C19orf73	chromosome 19 open reading frame 73	protein_coding	55150
ENSG00000161850	0	0.0735565	0.0106426	0	0	0.00994965	-4.802	1.80904	0.267815	0.424553	KRT82	keratin 82	protein_coding	3888
ENSG00000280307	0.13648	0.381934	0.386824	0	0.164678	0.276546	-3.25475	1.80435	0.125237	0.249305	AP000676.4	novel transcript	TEC	NA
ENSG00000231233	0.363638	0.193666	0.51711	0.466332	0	0.183374	-2.67335	1.80425	0.130606	0.256755	CFAP58-DT	CFAP58 divergent transcript	antisense	NA
ENSG00000199218	1.73629	1.34503	0.510845	0.0428198	0.484143	0.795972	-2.09639	1.80323	0.0685572	0.162189	RN7SKP184	RNA, 7SK small nuclear pseudogene 184	misc_RNA	NA
ENSG00000178498	1.49375	1.38015	1.49841	0.450063	0.258198	0.5999	1.91059	1.80282	5.56909e-06	0.000184181	DTX3	deltex E3 ubiquitin ligase 3	protein_coding	196403
ENSG00000110934	0	0.045376	0.0600975	0.0106676	0	0.00660994	-3.40986	1.80252	0.286543	0.445851	BIN2	bridging integrator 2	protein_coding	51411
ENSG00000276326	4.43619	6.6941	1.02724	0	6.1599	1.15243	-2.8101	1.80162	0.162945	0.299956	MIR2909	microRNA 2909	miRNA	100422969
ENSG00000143320	78.2712	71.5234	71.653	20.7144	22.131	20.7469	5.92962	1.79856	5.40596e-10	2.35006e-07	CRABP2	cellular retinoic acid binding protein 2	protein_coding	1382
ENSG00000226943	0.352901	0.0907701	0.165478	0.166447	0	0.0687571	-3.5531	1.7976	0.131593	0.258033	ALG1L5P	asparagine-linked glycosylation 1-like 5, pseudogene	unprocessed_pseudogene	NA
ENSG00000259196	1.02915	2.05716	2.1652	1.43823	0.126712	0.534701	-1.84532	1.79585	0.0211119	0.0687322	HMBOX1-IT1	HMBOX1 intronic transcript 1	sense_intronic	NA
ENSG00000253047	1.96757	5.43676	3.16323	1.06059	0.847886	0.876227	-2.77105	1.79447	0.0189118	0.0634246	RF00561		snoRNA	NA
ENSG00000157343	0.0839477	0.088837	0.409883	0	0.0930232	0.168232	-3.40497	1.79411	0.147089	0.279408	ARMC12	armadillo repeat containing 12	protein_coding	221481
ENSG00000234772	1.45761	1.73293	1.01257	0.23765	0.488544	0.473319	-2.15456	1.79278	0.00508077	0.0243319	LINC00412	long intergenic non-protein coding RNA 412	antisense	NA
ENSG00000259094	0.201845	0.221511	0.0841302	0.0705192	0	0.157305	-2.71165	1.79213	0.120888	0.243147	AC013457.1	novel transcript, antisense to MARCO	antisense	NA
ENSG00000265936	0.393188	1.13269	1.39301	0.494531	0	0.766066	-3.21045	1.79104	0.164381	0.301756	AC091042.1	ribosomal protein L10a (RPL10A) pseudogene	processed_pseudogene	NA
ENSG00000254185	0.706405	0.609788	0.718133	0.158915	0.371234	0.120847	-1.42095	1.79012	0.00379877	0.0196638	MAPK6P5	mitogen-activated protein kinase 6 pseudogene 5	processed_pseudogene	NA
ENSG00000212724	0.816259	0.30393	0.324022	0.048888	0.217751	0.136316	-2.64704	1.78998	0.0276108	0.0838257	KRTAP2-3	keratin associated protein 2-3	protein_coding	730755
ENSG00000284738	0.590559	0.795396	0.380412	0.101287	0.196651	0.198742	-1.32576	1.78909	0.00508726	0.0243529	AL358472.5		antisense	101928059
ENSG00000100985	1.15019	2.28885	1.43823	0.408969	0.445462	0.516274	1.16908	1.78641	0.000282434	0.00298312	MMP9	matrix metallopeptidase 9	protein_coding	4318
ENSG00000285667	0.52676	0.556271	0.372833	0.0833371	0.171319	0.170406	-1.33084	1.78573	0.00190102	0.0119375	AC012291.2	novel transcript	lincRNA	NA
ENSG00000183239	1.00911	1.19972	0.436183	0.188031	0.0644234	0.728183	-2.20945	1.78492	0.0482816	0.125682	AL109615.1	ribosomal protein L29 (RPL29) pseudogene	processed_pseudogene	NA
ENSG00000135917	0.147242	0.12481	0.0769436	0.0276408	0.0284111	0.0393923	-0.821523	1.7817	0.00280094	0.01579	SLC19A3	solute carrier family 19 member 3	protein_coding	80704
ENSG00000147434	0.831928	0.566125	0.333102	0.137317	0.11856	0.209311	-0.558399	1.78137	0.00194472	0.0121197	CHRNA6	cholinergic receptor nicotinic alpha 6 subunit	protein_coding	8973
ENSG00000150275	0.0099234	0.0036301	0.00735315	0	0.0133041	0.000859297	-3.86886	1.77912	0.164184	0.301563	PCDH15	protocadherin related 15	protein_coding	65217
ENSG00000112293	5.31354	3.8129	5.14415	1.32183	1.21863	1.56804	4.3469	1.7783	5.65655e-08	7.14027e-06	GPLD1	glycosylphosphatidylinositol specific phospholipase D1	protein_coding	2822
ENSG00000280163	0.142135	0.100275	0	0	0	0.0632976	-4.65569	1.77731	0.321625	0.482657	AC040160.2	novel transcript	TEC	NA
ENSG00000182583	0.338496	0.796024	0.443418	0.135156	0.194491	0.113058	-1.74328	1.77525	0.00848691	0.0355589	VCX	variable charge X-linked	protein_coding	26609
ENSG00000250241	2.5451	2.63348	2.03936	0.731677	0.814737	0.574807	2.17621	1.77296	1.00414e-06	5.39288e-05	AC105383.1		lincRNA	101927359
ENSG00000196407	0.276511	0.810788	0.230503	0.362271	0	0.457927	-0.969964	1.77273	0.142444	0.273083	THEM5	thioesterase superfamily member 5	protein_coding	284486
ENSG00000267121	0.0411532	0.0188179	0.133412	0.0881841	0.0197047	0	-3.27717	1.77238	0.180937	0.323087	AC008105.3	novel transcript, antisense to FMNL1	antisense	339192
ENSG00000138061	6.07376	5.95805	14.2537	2.63888	2.36149	2.11553	4.84625	1.77154	3.27689e-05	0.000649178	CYP1B1	cytochrome P450 family 1 subfamily B member 1	protein_coding	1545
ENSG00000163395	0.0238603	0.0473644	0.00468007	0.00353062	0.00241933	0.0109384	-1.95824	1.77033	0.118586	0.240131	IGFN1	immunoglobulin-like and fibronectin type III domain containing 1	protein_coding	91156
ENSG00000240386	13.3852	12.1933	13.3818	5.39205	3.77698	2.70998	2.03756	1.7703	0.000335911	0.00339298	LCE1F	late cornified envelope 1F	protein_coding	353137
ENSG00000237624	0.0221569	0.145895	0.120057	0	0.0381924	0.0690707	-4.24749	1.77025	0.156666	0.291661	OXCT2P1	3-oxoacid CoA-transferase 2 pseudogene 1	unprocessed_pseudogene	NA
ENSG00000132563	0.450508	0.64784	0.785634	0.147627	0.205296	0.193709	0.237012	1.76927	0.000100679	0.00141838	REEP2	receptor accessory protein 2	protein_coding	51308
ENSG00000184489	0.455132	0.754083	0.167529	0.109036	0.147735	0.0875237	-1.56596	1.7678	0.0143102	0.0517595	PTP4A3	protein tyrosine phosphatase type IVA, member 3	protein_coding	11156
ENSG00000223345	2.31687	3.11039	4.68781	0.754444	0.81424	1.3849	0.466607	1.76718	0.000692517	0.00584454	HIST2H2BA	histone cluster 2 H2B family member a (pseudogene)	transcribed_unprocessed_pseudogene	NA
ENSG00000227591	0.285206	0.586866	0.475503	0.179358	0	0.694598	-2.82514	1.76696	0.118191	0.239564	HSD11B1-AS1	HSD11B1 antisense RNA 1	antisense	101930114
ENSG00000228974	0.923616	0.93908	1.53988	0.364447	0.187301	0.423416	-2.27037	1.76638	0.0169065	0.05826	AC006483.1	S100 calcium binding protein A11 (S100A11) pseudogene	processed_pseudogene	NA
ENSG00000245522	0.691329	0.489248	0.926392	0.162526	0.133644	0.337366	0.0136666	1.76566	0.000611258	0.00532252	AC026250.1		lincRNA	440028
ENSG00000183971	0.0873565	0.0359506	0.242739	0.0244161	0	0.113467	-3.32239	1.76406	0.174965	0.315504	NPW	neuropeptide W	protein_coding	283869
ENSG00000139725	0.269621	0.509508	0.323379	0.12688	0.113817	0.0814774	0.574333	1.76302	0.000152473	0.00190715	RHOF	ras homolog family member F, filopodia associated	protein_coding	54509
ENSG00000141582	16.9168	23.9986	35.4792	8.3326	7.7709	5.82577	4.94858	1.76274	1.20484e-05	0.000323161	CBX4	chromobox 4	protein_coding	8535
ENSG00000197915	0.0388776	0.0610894	0.0662909	0.0162994	0.00761525	0.0289215	-0.895348	1.76253	0.0388537	0.107375	HRNR	hornerin	protein_coding	388697
ENSG00000260572	0.148735	0.23668	0.115722	0.0665142	0.0170919	0.0695489	-2.67941	1.76228	0.0358014	0.101142	AC069224.1	novel transcript, antisense to PPM1L	antisense	NA
ENSG00000213433	1.11189	0.619087	1.39033	0.932318	0.0281852	0.560701	-1.97943	1.7621	0.0592833	0.145913	RPLP1P6	ribosomal protein lateral stalk subunit P1 pseudogene 6	transcribed_processed_pseudogene	NA
ENSG00000259732	1.28951	1.14981	0.806215	0.810938	0.0463075	0.586228	-1.44223	1.76004	0.0281724	0.0850739	AC092757.2	novel transcript, sense overlapping to CCNB2	sense_overlapping	NA
ENSG00000234203	1.35578	1.21156	3.22915	1.13682	0.2337	0.483023	-1.40296	1.75978	0.0127514	0.0478608	AC004771.2	novel transcript, antisense to CAMTA2	antisense	NA
ENSG00000229567	0.402495	1.82206	1.50986	1.01247	1.04069	0	-3.09921	1.7579	0.159526	0.295381	AL139421.1	ribosomal protein L39 (RPL39) pseudogene	processed_pseudogene	NA
ENSG00000248517	0.317335	0	0.155609	0	0	0.116381	-4.06195	1.75728	0.351671	0.511731	LINC02437	long intergenic non-protein coding RNA 2437	lincRNA	NA
ENSG00000259394	0.0535884	0.220537	0.402049	0.0449338	0.0461859	0.0556846	-2.96732	1.75525	0.0947964	0.204792	AC079328.1	Y box binding protein 1 (YBX1) pseudogene	processed_pseudogene	NA
ENSG00000245080	0.0589238	0.0921477	0.0196479	0.019763	0	0.0505136	-3.5092	1.75501	0.145839	0.277674	MIR3150BHG	MIR3150B host gene	antisense	105375650
ENSG00000229699	0.0980791	0.180082	0.0566032	0	0.11054	0.0764366	-2.91728	1.75398	0.127549	0.252447	AL161636.1		lincRNA	101928009
ENSG00000234478	0.731073	0.209297	0.847907	0.0799569	0.21916	0.148631	-2.33106	1.75354	0.0598493	0.14696	ACBD3-AS1	ACBD3 antisense RNA 1	antisense	NA
ENSG00000277715	0.503118	0.648765	0.349506	0.0703106	0.296306	0.137235	-1.23153	1.75267	0.0044834	0.0223105	AC079174.2	novel transcript, antisense to CKAP4	antisense	NA
ENSG00000229894	0.00910353	0.0974078	0.151777	0	0.070614	0.0212842	-3.75252	1.74948	0.205665	0.353991	GK3P	glycerol kinase 3 pseudogene	protein_coding	NA
ENSG00000284052	0.239482	0.374513	0.404716	0.0821475	0.0975712	0.120466	0.441802	1.74904	7.07778e-05	0.00109813	AC006460.2	novel transcript	bidirectional_promoter_lncRNA	NA
ENSG00000201684	0.576454	0.948933	0.816919	0.483355	0.149047	0.134776	-2.77522	1.74898	0.0475621	0.124244	RN7SKP239	RNA, 7SK small nuclear pseudogene 239	misc_RNA	NA
ENSG00000283379	0.586393	0.643529	3.58472	0.491689	0	0.913996	-3.82816	1.74845	0.17547	0.315994	MIR3688-2	microRNA 3688-2	miRNA	100616303
ENSG00000242889	1.54595	1.90865	0.594795	1.94441	0	0.834101	-2.2479	1.74693	0.145256	0.276838	RN7SL449P	RNA, 7SL, cytoplasmic 449, pseudogene	misc_RNA	NA
ENSG00000273363	0.658881	0.232418	0.10462	0.105232	0	0.244519	-3.28378	1.74555	0.151936	0.285623	AL353801.3	novel transcript	sense_intronic	NA
ENSG00000181260	2.40463	2.59146	4.70128	1.11693	0.969136	0.741517	0.358565	1.74325	0.000130139	0.00170557	MTHFD2P7	methylenetetrahydrofolate dehydrogenase (NADP+ dependent) 2, methenyltetrahydrofolate cyclohydrolase pseudogene 7	processed_pseudogene	NA
ENSG00000235370	0.0115999	0.0206864	0.0273978	0	0.02666	0.0090402	-3.68957	1.74249	0.124688	0.24847	DNM1P51	dynamin 1 pseudogene 51	transcribed_unprocessed_pseudogene	NA
ENSG00000168907	0.429106	0.389882	0.541209	0.128501	0.0888553	0.201954	1.42721	1.7411	7.20443e-05	0.00111104	PLA2G4F	phospholipase A2 group IVF	protein_coding	255189
ENSG00000278599	0.180211	0.107875	0.320939	0.144238	0.00705988	0.102142	-2.29285	1.74097	0.0716998	0.167423	TBC1D3E	TBC1 domain family member 3E	protein_coding	102723859
ENSG00000186226	1.84585	1.1637	1.48416	0.450053	0.293352	0.59174	-0.0424759	1.74021	0.000228136	0.00257267	LCE1E	late cornified envelope 1E	protein_coding	353135
ENSG00000229153	0.185537	0.297523	0.106666	0.0187759	0.0716825	0.104707	-0.781142	1.74002	0.0138212	0.0505622	EPHA1-AS1	EPHA1 antisense RNA 1	antisense	285965
ENSG00000257515	1.35572	1.47973	1.91633	0.271835	0.660423	0.551249	-0.924097	1.73986	0.00159949	0.0105608	AC011601.1	novel transcript	lincRNA	NA
ENSG00000234424	0.153895	0.0995244	0.201597	0.0184344	0.132636	0.0257006	-3.29559	1.73886	0.0514662	0.131578	AL353743.4	kinesin family member 27 (KIF27) pseudogene	unprocessed_pseudogene	NA
ENSG00000159164	2.02697	2.26896	2.04822	0.662109	0.735247	0.52748	2.75398	1.73838	2.3466e-07	2.01697e-05	SV2A	synaptic vesicle glycoprotein 2A	protein_coding	9900
ENSG00000251179	1.31508	0.914455	1.13408	0.361228	0.312668	0.3004	-1.24778	1.73703	0.00132451	0.00921401	TMEM92-AS1	TMEM92 antisense RNA 1	antisense	103752589
ENSG00000276203	0.0265986	0.0218927	0.0388028	0.02602	0.00955182	0.00172744	-2.87695	1.73615	0.0621914	0.151117	ANKRD20A3	ankyrin repeat domain 20 family member A3	protein_coding	441425
ENSG00000266228	3.48303	3.87862	8.02734	2.40513	0.353164	2.71446	-2.11005	1.7357	0.0413409	0.112349	MIR3611	microRNA 3611	miRNA	100500890
ENSG00000245017	0.0620635	0.248118	0.184775	0.0966459	0.0382073	0.0207293	-2.83217	1.73394	0.0568657	0.141382	LINC02453	long intergenic non-protein coding RNA 2453	lincRNA	643770
ENSG00000227375	0.271042	0.594903	0.510468	0.0841735	0.147082	0.17994	-1.38111	1.7316	0.00905559	0.0371424	DLG1-AS1	DLG1 antisense RNA 1	antisense	100507086
ENSG00000114656	0.0736906	0.0874533	0.0357149	0.0244284	0.013293	0.0173625	-1.0676	1.73015	0.00938531	0.0381506	KIAA1257	KIAA1257	protein_coding	57501
ENSG00000257894	12.8163	13.9905	21.179	5.14539	5.07409	4.0647	4.2858	1.72953	4.51765e-07	3.18308e-05	AC027288.3	novel transcript	lincRNA	NA
ENSG00000256167	1.22604	1.43506	2.42239	0.36048	0.500895	0.651479	0.696054	1.72799	0.000169375	0.00206585	ATF4P4	activating transcription factor 4 pseudogene 4	transcribed_processed_pseudogene	NA
ENSG00000132182	0.0602734	0.0427669	0.0519773	0.00522818	0.0232867	0.0242965	-1.71612	1.72735	0.0173362	0.0593855	NUP210	nucleoporin 210	protein_coding	23225
ENSG00000186844	20.5516	16.4843	17.5016	7.90664	5.83474	3.54877	2.50904	1.72726	0.000137813	0.0017767	LCE1A	late cornified envelope 1A	protein_coding	353131
ENSG00000214860	0.102537	0.123348	0.151228	0.0727499	0.0339896	0.018441	-2.26722	1.72692	0.0601115	0.147384	EVPLL	envoplakin like	protein_coding	645027
ENSG00000252230	0.790949	4.06882	1.31869	1.65802	0	0.924623	-3.76233	1.72639	0.177145	0.318343	RF00611		snoRNA	NA
ENSG00000231317	0.0872967	0.122148	0.385691	0.0439188	0.0526664	0.0476235	-2.84231	1.72513	0.0434878	0.116575	AC091812.1	coiled-coil domain containing 144C (CCDC144C) pseudogene	unprocessed_pseudogene	NA
ENSG00000180096	0.0322607	0.0464678	0.0605091	0	0.0382309	0.0408556	-3.28886	1.72484	0.131839	0.258384	2024-09-01	septin 1	protein_coding	1731
ENSG00000197928	1.2352	1.27869	1.19498	0.353882	0.393532	0.374281	2.80646	1.7247	2.18623e-08	3.65976e-06	ZNF677	zinc finger protein 677	protein_coding	342926
ENSG00000154319	0.881091	1.19121	2.44085	0.415747	0.430219	0.415133	1.14742	1.72385	0.00021894	0.00250546	FAM167A	family with sequence similarity 167 member A	protein_coding	83648
ENSG00000066185	0.069726	0.0701432	0.18729	0.0844496	0.0200314	0.0120756	-3.52102	1.72363	0.0690638	0.163069	ZMYND12	zinc finger MYND-type containing 12	protein_coding	84217
ENSG00000268225	0.130588	0.203025	0.35077	0.0121664	0.100043	0.147004	-2.87837	1.72329	0.0624841	0.15154	AC010487.1	zinc finger protein pseudogene	unprocessed_pseudogene	NA
ENSG00000109846	8.34016	8.71453	6.55065	2.40626	2.29458	2.38064	4.06295	1.72256	1.6698e-08	3.05335e-06	CRYAB	crystallin alpha B	protein_coding	1410
ENSG00000229953	0.0897383	0.0553961	0.224421	0	0	0.402134	-4.12898	1.72224	0.30064	0.460831	AL590666.2	novel transcript	antisense	NA
ENSG00000274259	0.654893	0.772607	1.14645	0.292867	0.150514	0.340255	-1.73522	1.72169	0.00572903	0.0265374	SYNGAP1-AS1	SYNGAP1 antisense RNA 1	antisense	NA
ENSG00000274414	0.28403	0.149858	0.643533	0.103813	0.0878752	0.0794609	-1.72803	1.72125	0.019682	0.0652948	AL121772.1	novel transcript	lincRNA	NA
ENSG00000235899	0.570853	1.58267	1.8033	0.604621	0.207156	0.374641	-1.16731	1.72051	0.0139176	0.0507776	LINC01564	long intergenic non-protein coding RNA 1564	antisense	101927171
ENSG00000233834	0.0377478	0.108743	0.22027	0	0.130134	0.0294183	-3.38802	1.71871	0.174877	0.315406	AC005083.1		processed_transcript	100506098
ENSG00000229728	1.73597	0.845637	0.206733	0.118825	0.15267	0.331323	-2.67891	1.71861	0.0836215	0.187219	AL136531.1	novel transcript	antisense	NA
ENSG00000165030	22.5352	23.4555	43.8808	9.20508	8.365	8.56197	5.04168	1.7169	2.2546e-06	9.78269e-05	NFIL3	nuclear factor, interleukin 3 regulated	protein_coding	4783
ENSG00000270016	0.579342	0.420744	0.198861	0.628653	0	0.132795	-3.65542	1.71678	0.149264	0.28226	AC026150.3	novel transcript, antisense to AC026150.11	antisense	NA
ENSG00000260949	2.78134	3.97932	3.2211	1.01738	0.933114	1.06198	0.425651	1.7157	1.4362e-05	0.000360458	AP006545.1	novel transcript, overlapping to EIF4EBP1	sense_overlapping	NA
ENSG00000233217	0.0944436	0.12346	0.032418	0	0.0478808	0.0909218	-2.31869	1.71442	0.147401	0.279865	MROH3P	maestro heat like repeat family member 3, pseudogene	transcribed_unitary_pseudogene	NA
ENSG00000260118	0.285007	0.263905	0.098994	0.0896165	0.0511743	0.0370194	-2.40359	1.71377	0.0486473	0.126396	AL157700.1	novel transcript	lincRNA	NA
ENSG00000201129	1.2504	0.411669	0.521175	0	1.18544	0.0974481	-4.11715	1.71321	0.228586	0.380701	SNORA58B	small nucleolar RNA, H/ACA box 58B	snoRNA	109617023
ENSG00000233799	1.78378	2.69168	3.6679	1.4957	0.512459	0.648745	-1.24712	1.71216	0.0052031	0.0247531	AC139887.1	novel transcript, antisense to PCGF3	antisense	NA
ENSG00000184194	0.0701178	0.0637873	0.0861386	0.0061888	0.0318062	0.0431411	-3.24582	1.70689	0.0441217	0.117631	GPR173	G protein-coupled receptor 173	protein_coding	54328
ENSG00000224259	20.8377	21.543	32.3373	7.33513	7.64637	7.48549	5.33767	1.70665	4.83269e-08	6.43614e-06	LINC01133	long intergenic non-protein coding RNA 1133	lincRNA	100505633
ENSG00000272168	0.0844576	0.113752	0.18028	0.0343357	0.030881	0.0468724	-0.0580465	1.70552	0.000812211	0.00651578	CASC15	cancer susceptibility 15	lincRNA	NA
ENSG00000215861	1.47635	0.660083	1.0028	0.229244	0.282759	0.383525	-0.643057	1.70049	0.00336311	0.0180336	AC245297.1		unprocessed_pseudogene	NA
ENSG00000250685	0.171832	0.175569	0.197574	0.0546512	0.0817077	0.036942	-2.24342	1.70044	0.00766954	0.0330484	AC009123.1	novel transcript, antisense to ADAD2	antisense	654780
ENSG00000257230	0.320857	0.552188	0.364733	0.0733739	0.100558	0.204591	-2.4148	1.70032	0.0445598	0.11847	LINC02448	long intergenic non-protein coding RNA 2448	lincRNA	NA
ENSG00000236039	0.2819	0.721159	2.67387	0.191653	0.334889	0.279072	-0.448822	1.69863	0.0364719	0.102352	AC019117.1		lincRNA	101927630
ENSG00000102575	0.291288	0.239753	0.262248	0.0781582	0.020084	0.263333	-0.834944	1.69839	0.0191156	0.0639683	ACP5	acid phosphatase 5, tartrate resistant	protein_coding	54
ENSG00000260240	0.299253	0.128509	0.206077	0.0436388	0.0672823	0.0608398	-3.05154	1.69836	0.039244	0.108084	APOOP5	apolipoprotein O pseudogene 5	transcribed_processed_pseudogene	NA
ENSG00000151882	1.39456	1.22518	0.961984	0.375071	0.346646	0.360325	1.73571	1.69711	3.16935e-06	0.000124761	CCL28	C-C motif chemokine ligand 28	protein_coding	56477
ENSG00000249153	0.341083	1.66437	0.609281	0.24514	0.209976	0.208857	-1.91718	1.69607	0.0333872	0.0961432	AC026414.1	novel transcript	lincRNA	NA
ENSG00000230445	0.0634868	0.0472779	0.0428429	0.0177445	0.00260557	0.0471215	-2.65334	1.69512	0.0552831	0.138396	LRRC37A6P	leucine rich repeat containing 37 member A6, pseudogene	transcribed_processed_pseudogene	NA
ENSG00000164683	0.036831	0.0433068	0.0877224	0.0176473	0.00453475	0.0328043	-3.42877	1.69496	0.0777216	0.177509	HEY1	hes related family bHLH transcription factor with YRPW motif 1	protein_coding	23462
ENSG00000073734	0.0242462	0.0181423	0.0716607	0.0166339	0.00949859	0.00515344	-2.90313	1.69472	0.060783	0.148588	ABCB11	ATP binding cassette subfamily B member 11	protein_coding	8647
ENSG00000232859	0.414072	0.673822	0.424224	0.0980637	0.250629	0.145339	0.113602	1.69276	0.000238452	0.00265151	LYRM9	LYR motif containing 9	protein_coding	201229
ENSG00000231969	0.216311	0.164345	0.277416	0.0558082	0.0286816	0.129676	-2.98411	1.69184	0.0666764	0.159178	AC007364.1		antisense	NA
ENSG00000225511	0	0.0217679	0.0624653	0	0	0.0309166	-4.32675	1.69159	0.331576	0.491843	LINC00475	long intergenic non-protein coding RNA 475	transcribed_unprocessed_pseudogene	NA
ENSG00000122787	0.0164941	0.0226265	0.224579	0.0368807	0	0.0342785	-3.16967	1.69001	0.22201	0.373355	AKR1D1	aldo-keto reductase family 1 member D1	protein_coding	6718
ENSG00000230978	0.490776	0.646315	0.204559	0.14403	0.0422982	0.229488	-2.22669	1.68906	0.0517986	0.132176	LINC00160	long intergenic non-protein coding RNA 160	lincRNA	54064
ENSG00000260526	0.517846	0.549971	0.905144	0.22411	0.287943	0.123677	-0.511669	1.68731	0.00115209	0.0083315	AC109347.1	novel transcript, antisense to AP1AR	antisense	NA
ENSG00000224316	1.81453	2.64234	2.15257	0.799752	0.400994	0.924623	-0.0311033	1.68697	0.000504677	0.00463627	GTF2IP5	general transcription factor IIi pseudogene 5	unprocessed_pseudogene	NA
ENSG00000278831	0.350868	0.712352	0.272989	0.0588404	0.16128	0.182296	-3.21104	1.68689	0.0413765	0.11239	AL513190.1	novel transcript, antisense to FAM53B	antisense	NA
ENSG00000246100	0.0249765	0.0499255	0.0743598	0.00299181	0.0215263	0.030588	-3.57167	1.68658	0.0719532	0.167862	LINC00900	long intergenic non-protein coding RNA 900	lincRNA	NA
ENSG00000258689	0.282482	0.418508	0.353221	0.165802	0	0.572386	-2.4211	1.68591	0.131473	0.257931	LINC01269	long intergenic non-protein coding RNA 1269	lincRNA	103695436
ENSG00000111912	27.7849	29.0943	36.1813	9.36316	10.0889	9.34993	6.77477	1.68472	5.3432e-10	2.35006e-07	NCOA7	nuclear receptor coactivator 7	protein_coding	135112
ENSG00000102452	0.33862	0.376718	0.3955	0.141966	0.101023	0.105849	0.89419	1.68451	1.6377e-05	0.000395106	NALCN	sodium leak channel, non-selective	protein_coding	259232
ENSG00000185585	1.67382	1.54159	0.781715	0.424853	0.347615	0.396842	2.51215	1.6835	7.08695e-05	0.00109813	OLFML2A	olfactomedin like 2A	protein_coding	169611
ENSG00000265917	11.5198	29.348	16.4624	2.29984	8.98291	8.12277	-0.69733	1.68263	0.0083378	0.0351065	MIR3685	microRNA 3685	miRNA	100500802
ENSG00000163687	0.63203	0.471301	0.540379	0.117768	0.162951	0.235757	0.130014	1.68206	0.00035263	0.00352407	DNASE1L3	deoxyribonuclease 1 like 3	protein_coding	1776
ENSG00000279516	5.51597	5.70528	5.6272	2.20037	1.36148	1.77603	2.91234	1.68191	2.93831e-07	2.35883e-05	FAM230C	family with sequence similarity 230 member C	lincRNA	26080
ENSG00000049247	2.75353	2.58678	2.0975	0.501572	1.11293	0.799172	1.2539	1.6795	4.32953e-05	0.000774761	UTS2	urotensin 2	protein_coding	10911
ENSG00000140090	0.101475	0.127226	0.109182	0.0435328	0.0345764	0.0285069	-0.170828	1.67936	0.000103992	0.0014521	SLC24A4	solute carrier family 24 member 4	protein_coding	123041
ENSG00000105388	0.969272	0.956508	0.947601	0.255309	0.428624	0.245205	1.11866	1.67928	4.13965e-05	0.00075515	CEACAM5	carcinoembryonic antigen related cell adhesion molecule 5	protein_coding	1048
ENSG00000183111	8.91474	9.21725	11.4095	2.97821	3.05294	3.17134	4.96862	1.67542	2.27714e-09	6.68987e-07	ARHGEF37	Rho guanine nucleotide exchange factor 37	protein_coding	389337
ENSG00000156414	0.0496508	0.0127708	0.0905398	0.0312241	0	0.0386947	-3.2579	1.67343	0.185917	0.329755	TDRD9	tudor domain containing 9	protein_coding	122402
ENSG00000266729	0.370004	0.182725	0.925323	0.0992793	0.127557	0.138412	-1.84465	1.67326	0.0411324	0.111875	DSG1-AS1	DSG1 antisense RNA 1	antisense	101927718
ENSG00000270802	8.09223	5.45391	6.50138	3.44182	1.06132	2.23929	-0.209743	1.67264	0.000697487	0.00587357	AC005776.1	ribosomal protein L21 (RPL21) pseudogene	processed_pseudogene	NA
ENSG00000108924	0.0437885	0.0445216	0.0858888	0.043196	0.00887993	0.0120445	-2.55032	1.67093	0.0328647	0.0951494	HLF	HLF, PAR bZIP transcription factor	protein_coding	3131
ENSG00000071991	0.428603	0.420066	0.634035	0.164111	0.108897	0.19501	0.960645	1.66745	4.65005e-05	0.000811644	CDH19	cadherin 19	protein_coding	28513
ENSG00000261845	0.200064	0.211716	0	0.0119823	0	0.0556846	-3.92259	1.66616	0.333752	0.493876	AC124283.1	novel transcript, antisense FOXK2	antisense	NA
ENSG00000259291	0.222676	0.217041	0.205165	0.049135	0.0353529	0.150705	-1.25647	1.66543	0.0088528	0.0366191	ZNF710-AS1	ZNF710 antisense RNA 1	antisense	109729181
ENSG00000165181	0.102965	0.0691363	0.092609	0.0136319	0.0420353	0.0316753	-1.20671	1.66496	0.00826341	0.0349066	C9orf84	chromosome 9 open reading frame 84	protein_coding	158401
ENSG00000225764	0.372721	0.153389	0.291287	0.371124	0	0.127083	-3.52773	1.6633	0.155026	0.289496	P3H2-AS1	P3H2 antisense RNA 1	antisense	101929152
ENSG00000270175	0.658274	0.668232	0.567038	0.128791	0.226937	0.239408	-2.01249	1.66294	0.0216761	0.0701625	AC023509.4	novel transcript, antisense to TARBP2	antisense	NA
ENSG00000162777	0.175758	0.215725	0.442115	0.0284404	0.0744111	0.230695	0.389663	1.66245	0.0133286	0.0493637	DENND2D	DENN domain containing 2D	protein_coding	79961
ENSG00000242493	1.05245	1.55013	0.32323	0.510908	0	1.20874	-2.47919	1.66125	0.179266	0.320924	RN7SL37P	RNA, 7SL, cytoplasmic 37, pseudogene	misc_RNA	NA
ENSG00000263718	0.0504611	0.0726835	0.231358	0.179824	0	0.0294947	-3.84696	1.66038	0.178651	0.320146	AC068594.1		lincRNA	105371907
ENSG00000256092	0.0454285	0.137101	0.151479	0.120624	0	0.0826096	-2.81414	1.65914	0.152235	0.286023	AC137767.1	novel transcript	lincRNA	NA
ENSG00000217733	0.0844464	0.225894	0.123193	0.0442551	0.0909765	0.0164531	-2.85391	1.65914	0.0751957	0.173407	CCT7P1	chaperonin containing TCP1 subunit 7 pseudogene 1	processed_pseudogene	NA
ENSG00000125841	0.301494	0.35314	0.43016	0.194463	0.0699586	0.103927	-0.680959	1.65829	0.00146406	0.00992452	NRSN2	neurensin 2	protein_coding	80023
ENSG00000258708	1.79423	2.26974	2.12197	0.726289	0.807469	0.482175	0.899581	1.65759	2.21156e-05	0.000488069	SLC25A21-AS1	SLC25A21 antisense RNA 1	antisense	100129794
ENSG00000087074	31.0529	47.312	103.329	17.8088	18.2292	15.2025	6.3168	1.65668	0.00015422	0.00192692	PPP1R15A	protein phosphatase 1 regulatory subunit 15A	protein_coding	23645
ENSG00000266304	1.4614	2.00474	2.84257	0.742656	0.61068	0.586718	-1.00233	1.65626	0.00269598	0.0153485	LIVAR	liver cell viability associated lncRNA	lincRNA	NA
ENSG00000245888	0.411337	0.274278	0.321194	0.165904	0.0628256	0.101446	-0.942288	1.65576	0.00299869	0.0166286	NSMCE1-DT	NSMCE1 divergent transcript	antisense	400512
ENSG00000260805	0.402972	0.405383	0.373248	0.142665	0.115769	0.111662	-1.43754	1.65456	0.00157116	0.0104351	AC092803.2	novel transcript	lincRNA	NA
ENSG00000274139	0.560255	0.244129	0.0824183	0.22107	0	0.102736	-3.27837	1.65328	0.198411	0.34548	AC090164.2	novel transcript	sense_intronic	NA
ENSG00000130600	3.78028	3.50764	3.44	1.1862	1.45703	0.855471	2.53084	1.6532	9.47889e-06	0.000268627	H19	H19, imprinted maternally expressed transcript	processed_transcript	283120
ENSG00000250878	0.523915	0.44919	0.48527	0.152535	0.163057	0.141773	-0.896105	1.65157	0.00171221	0.0110688	METTL21EP	methyltransferase like 21E, pseudogene	transcribed_unprocessed_pseudogene	121952
ENSG00000234106	0.828343	0.320843	0.771756	0.0408567	0.377957	0.265818	-3.33484	1.65056	0.0852798	0.189987	SRP14P2	signal recognition particle 14 pseudogene 2	processed_pseudogene	NA
ENSG00000122432	0.24634	0.35973	0.284844	0.159914	0.0479412	0.102184	-0.721679	1.65045	0.00254545	0.0146948	SPATA1	spermatogenesis associated 1	protein_coding	100505741
ENSG00000257613	0.702926	0.511805	0.24791	0.226693	0.023301	0.316048	-2.86934	1.6479	0.0724892	0.168693	LINC01481	long intergenic non-protein coding RNA 1481	lincRNA	NA
ENSG00000278983	2.81826	2.82065	3.23634	0.831908	1.14425	0.885272	2.35176	1.64749	1.7604e-07	1.64175e-05	AC048380.2	TEC	TEC	NA
ENSG00000251805	1.59426	4.26464	0.332249	0.66839	0	1.86369	-2.88203	1.64727	0.231959	0.384596	RF00602		scaRNA	NA
ENSG00000223138	1.16704	3.97947	3.05756	1.25815	0.143689	1.81903	-2.50569	1.64664	0.0869108	0.192467	RNA5SP450	RNA, 5S ribosomal pseudogene 450	rRNA_pseudogene	NA
ENSG00000241641	0.315645	0.292276	0.559144	0.397002	0	0.245994	-3.07724	1.64492	0.153845	0.287977	RPS23P6	ribosomal protein S23 pseudogene 6	processed_pseudogene	NA
ENSG00000263968	0.798911	1.59695	1.80767	0.526338	0.196729	0.667094	-2.03463	1.64447	0.0226928	0.0727201	RN7SL381P	RNA, 7SL, cytoplasmic 381, pseudogene	misc_RNA	NA
ENSG00000110619	9.77933	10.6708	13.3426	3.15098	3.47096	4.17249	5.83566	1.64377	1.12713e-08	2.21958e-06	CARS	cysteinyl-tRNA synthetase	protein_coding	833
ENSG00000180871	0.342108	0.255589	0.456298	0.0882636	0.0907231	0.151767	-0.647034	1.64324	0.00158325	0.0104822	CXCR2	C-X-C motif chemokine receptor 2	protein_coding	3579
ENSG00000259293	0.0152446	0.0815589	0.273225	0.0127826	0.0525552	0.0178211	-3.64876	1.64286	0.176832	0.317975	LIPC-AS1	LIPC antisense RNA 1	antisense	101928694
ENSG00000274038	1.13606	1.66558	1.27258	0.357219	0.214184	0.913041	-1.11286	1.64107	0.0117735	0.045045	AC007014.2	novel transcript, sense intronic to CLEC16A	sense_intronic	NA
ENSG00000279344	0.209781	0.199645	0.213131	0.0934475	0.0395506	0.071527	-1.99852	1.63909	0.0587813	0.145049	AC007342.6	novel transcript	TEC	NA
ENSG00000235652	0.200194	0.352436	0.238738	0.0676113	0.115027	0.0736756	-0.470544	1.63781	0.000515031	0.00470726	AL356599.1		antisense	100507557
ENSG00000215493	0.659047	0.386287	0.549391	0.125593	0.197942	0.171206	-1.00101	1.637	0.00350256	0.0185814	AC007731.1	kelch-like 12 (Drosophila) (KLH12) pseudogene	processed_pseudogene	NA
ENSG00000239941	0.0613913	1.28851	0.742062	0.0772147	0.343921	0.0956891	-3.01921	1.63663	0.193884	0.339669	AC108718.1	novel transcript	lincRNA	NA
ENSG00000263628	0.829532	2.04831	0	0	0.714942	0	-5.00212	1.63611	0.392094	0.551608	MIR3155A	microRNA 3155a	miRNA	100422989
ENSG00000240038	0.674223	0.700679	0.845902	0.232225	0.199565	0.284838	1.6308	1.63455	2.10478e-06	9.27232e-05	AMY2B	amylase, alpha 2B (pancreatic)	protein_coding	280
ENSG00000173947	0.0319275	0.0492728	0.0399229	0.00669279	0.00687929	0.0311029	-2.96367	1.63338	0.0708401	0.166089	PIFO	primary cilia formation	protein_coding	128344
ENSG00000158220	0.0589022	0.0199628	0.0592109	0.0334104	0.00597242	0.00945095	-1.54567	1.63225	0.0671736	0.159921	ESYT3	extended synaptotagmin 3	protein_coding	83850
ENSG00000272583	0.87959	0.603308	0.0916548	0.215114	0.0947607	0.0571247	-2.93843	1.63099	0.149393	0.282448	AL592494.3	novel transcript	lincRNA	NA
ENSG00000135678	1.3654	1.15912	1.13445	0.365227	0.468769	0.350011	3.03615	1.6309	6.41816e-07	4.08009e-05	CPM	carboxypeptidase M	protein_coding	1368
ENSG00000221986	0.0570332	0.0704141	0.190175	0.127526	0	0.0518561	-3.30778	1.62901	0.159251	0.295065	MYBPHL	myosin binding protein H like	protein_coding	343263
ENSG00000205978	0.042754	0.010557	0.0160382	0.019717	0	0.0116619	-3.84454	1.62747	0.204766	0.352865	NYNRIN	NYN domain and retroviral integrase containing	protein_coding	57523
ENSG00000202337	2.38393	1.1773	1.19237	1.33262	0	1.11473	-3.34434	1.6241	0.142428	0.273083	RNU6-8	RNA, U6 small nuclear 8	snRNA	101954278
ENSG00000246985	0.873443	1.02702	0.620383	0.325087	0.20356	0.281312	0.652355	1.62031	0.000105897	0.00146803	SOCS2-AS1	SOCS2 antisense RNA 1	processed_transcript	144481
ENSG00000176896	0.325089	0.305033	0.311649	0.0681466	0.12328	0.12161	-0.0771193	1.62026	0.000252136	0.0027558	TCEANC	transcription elongation factor A N-terminal and central domain containing	protein_coding	170082
ENSG00000143631	18.5089	16.262	19.4495	5.65124	5.59601	6.35979	7.05686	1.6198	1.6563e-10	1.231e-07	FLG	filaggrin	protein_coding	2312
ENSG00000261187	0.0898964	0.258971	0.174857	0	0.103304	0.233532	-3.41298	1.61842	0.164252	0.30164	AC079322.1	novel transcript	lincRNA	NA
ENSG00000267871	0.806489	1.89658	1.21014	0.386422	0.357471	0.466906	-0.894649	1.61828	0.00334957	0.0179931	ZNF460-AS1	ZNF460 antisense RNA 1	antisense	105372476
ENSG00000272572	0.477855	0.162455	0.0779374	0.0174209	0.205923	0.0404793	-2.50227	1.61725	0.103977	0.218441	AL138762.1	novel transcript, antisense to FAM178A	antisense	NA
ENSG00000253671	0.436247	0.623282	0.1784	0.144936	0.113505	0.0962217	-1.25527	1.61611	0.0168284	0.0580689	AC027117.1	novel transcript	processed_transcript	NA
ENSG00000139988	3.00265	3.11303	4.22992	1.11361	0.908244	1.35004	2.92972	1.61573	4.78406e-06	0.000165752	RDH12	retinol dehydrogenase 12	protein_coding	145226
ENSG00000255188	0.803405	0.661264	1.33946	0.336826	0.461616	0.104354	-3.0738	1.61548	0.103362	0.217684	AP003327.1	zinc finger and BTB domain containing 24 (ZBTB24) pseudogene	processed_pseudogene	NA
ENSG00000231789	0.289762	0.0596241	0.150969	0.182223	0	0.0564555	-3.40349	1.61541	0.193649	0.339431	PIK3CD-AS2	PIK3CD antisense RNA 2	antisense	101929074
ENSG00000213366	0.0186545	0.0199603	0.0124405	0	0.0241164	0.00872286	-3.85971	1.61517	0.19184	0.337253	GSTM2	glutathione S-transferase mu 2	protein_coding	2946
ENSG00000255568	0.281218	0.653545	0.634332	0.152577	0.0997998	0.257839	-1.75665	1.61437	0.019784	0.0655482	BRWD1-AS2	BRWD1 antisense RNA 2	antisense	103091865
ENSG00000254860	0.89271	1.01181	0.866172	0.294506	0.290099	0.307943	-0.729889	1.61355	0.00156787	0.0104253	TMEM9B-AS1	TMEM9B antisense RNA 1	antisense	493900
ENSG00000249580	0.170623	0.280871	0.355584	0	0.245089	0.221621	-3.87453	1.61243	0.180915	0.323081	MTATP6P22	MT-ATP6 pseudogene 22	unprocessed_pseudogene	NA
ENSG00000254522	0.713513	0	0.743494	0	0	0.556067	-4.40567	1.61138	0.395202	0.554165	AP001767.1	ribosomal protein L10 (RPL10) pseudogene	processed_pseudogene	NA
ENSG00000272991	0.670747	0.714452	1.48009	0.165417	0.782124	0.184496	-2.25562	1.61072	0.0459067	0.121142	AF129408.1	novel transcript, antisense to BRWD1	antisense	NA
ENSG00000065060	8.80649	9.67115	13.545	3.28268	3.51468	3.5326	5.6913	1.61017	4.82404e-08	6.43614e-06	UHRF1BP1	UHRF1 binding protein 1	protein_coding	54887
ENSG00000167588	0.0511312	0.0210425	0.0532797	0	0.0183617	0.056452	-3.18244	1.60815	0.167772	0.306006	GPD1	glycerol-3-phosphate dehydrogenase 1	protein_coding	2819
ENSG00000182040	4.89419	5.13765	8.55816	1.90761	1.65182	2.42486	3.75799	1.60627	7.62413e-06	0.000232354	USH1G	USH1 protein network component sans	protein_coding	124590
ENSG00000255454	0.316871	1.04324	0.132074	0	0.637231	0.123475	-4.04536	1.6051	0.265653	0.422114	AC100770.1	ATPase, H+ transporting, lysosomal 13kDa, V1 subunit G1 (ATP6V1G1) pseudogene	processed_pseudogene	NA
ENSG00000266783	2.02638	2.16156	2.66221	0.951505	0.7405	0.593792	0.0987061	1.60507	6.31711e-05	0.00101355	AP005136.2	novel transcript, sense intronic METTL4	sense_intronic	NA
ENSG00000284526	4.15059	4.93377	2.69779	1.44254	1.32721	1.02901	3.4435	1.60429	1.60835e-05	0.000390178	AC015802.6	novel protein	protein_coding	NA
ENSG00000272752	0.0980395	0.128377	0.0557231	0.100889	0	0.114609	-2.22987	1.60411	0.166442	0.304299	STAG3L5P-PVRIG2P-PILRB	STAG3L5P-PVRIG2P-PILRB readthrough	processed_transcript	101752399
ENSG00000152779	0.840598	1.26217	1.99665	0.409927	0.32738	0.575619	1.45257	1.60269	0.000270583	0.00289829	SLC16A12	solute carrier family 16 member 12	protein_coding	387700
ENSG00000169282	0.0372272	0.0183845	0.0475842	0.002081	0.0149729	0.02321	-2.90768	1.60265	0.105952	0.221388	KCNAB1	potassium voltage-gated channel subfamily A member regulatory beta subunit 1	protein_coding	7881
ENSG00000277610	2.07383	1.96296	1.64234	1.56501	0	2.98999	-2.35754	1.60211	0.15228	0.286084	RNVU1-4	RNA, variant U1 small nuclear 4	snRNA	101954264
ENSG00000196132	0.0158756	0.0283115	0	0	0	0.0123724	-4.13279	1.60024	0.360307	0.521285	MYT1	myelin transcription factor 1	protein_coding	4661
ENSG00000237461	0.374471	0.371676	1.02831	0.166232	0.246803	0.128753	-1.45037	1.60009	0.0161213	0.0563122	AL359710.1		lincRNA	101928438
ENSG00000176268	1.56629	0.598546	0.139894	0.234523	0.289269	0.0435952	-3.60868	1.59941	0.167457	0.305581	CYCSP34	cytochrome c, somatic pseudogene 34	processed_pseudogene	NA
ENSG00000278896	1.34803	2.09702	1.10126	0.373006	0.737754	0.414975	0.569947	1.59859	0.000272429	0.00291265	AC025031.5	TEC	TEC	NA
ENSG00000267222	0.198894	0.184168	0.269426	0.416929	0	0.0775025	-3.08599	1.59787	0.158861	0.294533	AC107993.1	novel transcript	sense_intronic	NA
ENSG00000128342	2.09515	2.65194	2.36802	0.696962	0.75331	0.904899	1.96829	1.59771	9.08732e-07	5.10163e-05	LIF	LIF, interleukin 6 family cytokine	protein_coding	3976
ENSG00000248489	0.249033	0.292819	0.266911	0	0.0919853	0.471339	-3.63665	1.59689	0.192921	0.338558	LINC02062	long intergenic non-protein coding RNA 2062	lincRNA	NA
ENSG00000238594	8.08995	5.84331	4.40418	2.35342	0.853766	3.08806	-1.50888	1.59666	0.031173	0.0916454	RF01210		snoRNA	NA
ENSG00000105141	33.1501	23.975	25.3116	9.72482	8.70494	8.53842	6.4036	1.5962	3.27555e-08	4.89023e-06	CASP14	caspase 14	protein_coding	23581
ENSG00000261390	0.0739825	0.169631	0.022026	0	0.0819807	0.0576573	-2.85273	1.59606	0.205779	0.354135	MAFTRR	MAF transcriptional regulator RNA	lincRNA	102467146
ENSG00000169129	1.89177	2.24132	1.84148	0.541886	0.655724	0.789819	2.84583	1.59593	6.70354e-07	4.15204e-05	AFAP1L2	actin filament associated protein 1 like 2	protein_coding	84632
ENSG00000176209	2.46109	2.70204	4.04378	0.899975	0.946735	1.15342	2.66213	1.59514	3.06269e-06	0.000122083	SMIM19	small integral membrane protein 19	protein_coding	114926
ENSG00000256039	0.117549	0	0.310303	0.164274	0	0	-5.66023	1.59452	0.366417	0.526986	LINC02446	long intergenic non-protein coding RNA 2446	lincRNA	NA
ENSG00000183674	0.475613	0.709071	0.598457	0.142966	0.154684	0.314714	-0.662202	1.59451	0.00135502	0.00938094	LINC00518	long intergenic non-protein coding RNA 518	lincRNA	NA
ENSG00000236529	2.07598	2.32673	2.43016	0.518509	0.723299	1.06712	-1.1453	1.59387	0.00200098	0.0123401	AC093582.1	novel pseudogene	processed_pseudogene	NA
ENSG00000262420	0.0916733	0.064675	0.0436687	0.0384339	0	0.0765476	-3.10419	1.59312	0.173482	0.313639	AC007613.1	novel transcript, antisense to TXNDC11	antisense	NA
ENSG00000244485	0.209205	0.910158	0.772328	0.0751792	0.231822	0.302791	-2.04217	1.59259	0.0888079	0.195284	RPL18P13	ribosomal protein L18 pseudogene 13	processed_pseudogene	NA
ENSG00000250091	0.0424923	0.0349744	0.0661214	0	0.078128	0.0397389	-2.97557	1.59205	0.236732	0.390402	DNAH10OS	dynein axonemal heavy chain 10 opposite strand	antisense	NA
ENSG00000237310	0.535355	0.959037	0.157511	0.0264055	0.271413	0.269967	-2.9964	1.59195	0.124005	0.247645	GS1-124K5.4	uncharacterized LOC100289098	lincRNA	100289098
ENSG00000278876	7.9533	9.25939	8.24386	1.93045	2.39011	4.60794	0.637986	1.59187	0.000231799	0.00260444	AC145207.9	TEC	TEC	NA
ENSG00000133710	84.6777	76.5844	90.7668	30.0444	29.6773	24.1614	8.25884	1.59148	9.50392e-10	3.72019e-07	SPINK5	serine peptidase inhibitor, Kazal type 5	protein_coding	11005
ENSG00000182253	0.0565469	0.0483326	0.0199431	0.0145891	0.00937225	0.0118648	-2.22479	1.58893	0.0595827	0.146477	SYNM	synemin	protein_coding	23336
ENSG00000174827	0.0617131	0.0959455	0.0628772	0.0229984	0.0177294	0.0267196	-3.22994	1.5889	0.0807857	0.182495	PDZK1	PDZ domain containing 1	protein_coding	5174
ENSG00000227879	4.90983	4.81994	3.7092	1.30797	1.91744	1.27547	1.10191	1.58724	2.96163e-05	0.000604573	PSPC1P1	paraspeckle component 1 pseudogene 1	unprocessed_pseudogene	NA
ENSG00000267254	2.20189	2.17479	2.2497	0.890003	0.690969	0.642407	0.819878	1.58697	1.31718e-05	0.000340222	ZNF790-AS1	ZNF790 antisense RNA 1	antisense	284408
ENSG00000235175	2.60128	2.20497	2.10374	0.813869	0.87001	0.605157	-0.871613	1.58588	0.00527035	0.0250059	RPL26P37	ribosomal protein L26 pseudogene 37	processed_pseudogene	NA
ENSG00000204544	3.78844	3.48351	3.89437	1.28568	1.44129	1.03424	3.39563	1.58478	2.04884e-06	9.05001e-05	MUC21	mucin 21, cell surface associated	protein_coding	394263
ENSG00000133101	0.765243	0.670678	4.21144	0.415887	0.451903	0.447287	0.014731	1.58432	0.0255622	0.0793736	CCNA1	cyclin A1	protein_coding	8900
ENSG00000285257	2.89566	1.99335	3.20385	1.76582	0.181502	1.72329	-0.904005	1.58301	0.0260784	0.0804902	AL157893.1	synaptotagmin 15 (SYT15) pseudogene	unprocessed_pseudogene	NA
ENSG00000100219	60.687	64.252	104.592	23.1402	24.6369	26.7729	6.88399	1.58185	3.90012e-07	2.83543e-05	XBP1	X-box binding protein 1	protein_coding	7494
ENSG00000035664	0.529701	0.564518	0.384288	0.1697	0.169045	0.14799	2.66059	1.58176	4.65361e-06	0.000163444	DAPK2	death associated protein kinase 2	protein_coding	23604
ENSG00000222445	3.54493	4.0172	3.68318	1.5939	1.54976	0.800782	-0.997109	1.58174	0.00106737	0.00787203	RN7SKP56	RNA, 7SK small nuclear pseudogene 56	misc_RNA	NA
ENSG00000271755	0.0230192	0.052103	0.0623646	0	0.0495984	0.0269095	-4.41018	1.58092	0.198911	0.345979	AL031118.1	novel transcript	lincRNA	NA
ENSG00000249857	0.323297	0	0.296455	0	0	0.201566	-4.58998	1.58066	0.376839	0.537508	AC027338.2	novel transcript	lincRNA	NA
ENSG00000235339	0.261622	0.293638	0.951672	0.199426	0.143488	0.0926779	-2.80579	1.58022	0.0814494	0.18362	GEMIN2P2	gem nuclear organelle associated protein 2 pseudogene 2	processed_pseudogene	NA
ENSG00000167995	0.0895021	0.184952	0.49211	0.0622733	0.080421	0.0667841	0.220327	1.57966	0.0143047	0.0517474	BEST1	bestrophin 1	protein_coding	7439
ENSG00000240877	0.515315	0.377017	1.19326	0.43209	0.0493479	0.267736	-3.09739	1.57799	0.101047	0.214297	RN7SL521P	RNA, 7SL, cytoplasmic 521, pseudogene	misc_RNA	NA
ENSG00000226754	0.647962	0.639987	0.936261	0.13281	0.297842	0.347876	-0.927336	1.57762	0.00449916	0.0223792	AL606760.1		antisense	100507564
ENSG00000267404	1.77347	2.19637	3.05349	0.94504	0.84281	0.581269	0.139408	1.57732	0.000376537	0.00370586	AC023043.2	WD repeat domain phosphoinositide-interacting protein 3, pseudogene	processed_pseudogene	NA
ENSG00000244617	6.95995	6.25579	5.73029	2.08285	1.56864	2.78208	3.49552	1.57721	9.00772e-06	0.000262043	ASPRV1	aspartic peptidase retroviral like 1	protein_coding	151516
ENSG00000272086	1.84473	2.37351	2.9872	0.515599	1.05993	0.908867	0.0388634	1.57618	0.000367275	0.00363958	AC025181.2	novel transcript	lincRNA	NA
ENSG00000218682	0.604935	0.387262	0.308173	0.0281798	0.202755	0.288107	-2.5133	1.57589	0.113348	0.232364	AC064847.1	enolase 2 (gamma, neuronal) (ENO2) pseudogene	processed_pseudogene	NA
ENSG00000113369	8.04775	9.94581	10.4984	3.04022	3.94479	2.69141	4.95184	1.57588	6.67509e-08	8.05205e-06	ARRDC3	arrestin domain containing 3	protein_coding	57561
ENSG00000267416	0.364923	0.620743	0.811213	0.122395	0.293546	0.189599	-1.85478	1.57587	0.0337323	0.0968223	AC025048.4		lincRNA	105371849
ENSG00000171476	5.37382	4.89968	5.29335	1.74904	1.56715	1.90939	5.23632	1.57412	3.34466e-09	9.03779e-07	HOPX	HOP homeobox	protein_coding	84525
ENSG00000233266	2.46917	1.60619	1.82594	0.400721	0.652155	0.93112	-1.62902	1.5735	0.00374279	0.0194615	HMGB1P31	high mobility group box 1 pseudogene 31	processed_pseudogene	NA
ENSG00000279330	0.115999	0.178222	0.193396	0.0518744	0.0666499	0.0421876	-2.26895	1.5728	0.0218674	0.0706232	AJ003147.3	TEC	TEC	NA
ENSG00000265442	1.32081	2.17425	1.37631	0.553747	0.853766	0.257339	-3.0019	1.57184	0.0731991	0.169857	MIR3941	microRNA 3941	miRNA	100500866
ENSG00000240859	0.0460049	0.0351609	0.0465683	0.0743947	0	0.0256095	-3.45613	1.57078	0.159503	0.295381	AC093627.4		lincRNA	NA
ENSG00000172350	0.395916	0.419613	0.517667	0.152344	0.112184	0.18809	1.24067	1.56982	6.82107e-05	0.00107202	ABCG4	ATP binding cassette subfamily G member 4	protein_coding	64137
ENSG00000256533	0.336899	0.316908	0.374459	0.147971	0.0414802	0.200044	-1.77274	1.56897	0.0354005	0.100373	AP002373.2	CCR4 carbon catabolite repression 4-like (S. cerevisiae) (CCRN4L) pseudogene	processed_pseudogene	NA
ENSG00000100234	7.22258	5.78358	9.70112	2.83445	2.33075	2.35518	4.62673	1.56805	9.39879e-07	5.20527e-05	TIMP3	TIMP metallopeptidase inhibitor 3	protein_coding	7078
ENSG00000233930	0.0348115	0.109835	0.120914	0.0389191	0.0250023	0.0180866	-2.22819	1.56767	0.096953	0.208137	KRTAP5-AS1	KRTAP5-1/KRTAP5-2 antisense RNA 1	antisense	338651
ENSG00000185247	0.736165	0.646315	0.576857	0.156376	0.194572	0.325108	0.827655	1.56727	0.000239925	0.00266214	MAGEA11	MAGE family member A11	protein_coding	4110
ENSG00000265778	0.793504	0.793786	1.1296	0.184251	0.399813	0.36153	-0.548762	1.56709	0.00167196	0.0108973	AC018413.1		antisense	101927989
ENSG00000257062	0.676238	0.147334	0.397921	0.500315	0	0.29451	-2.38644	1.56708	0.201334	0.348681	AC022335.1	novel transcript	protein_coding	NA
ENSG00000204420	0.405304	0.147736	1.17771	0.267022	0.124756	0.0812233	-0.117188	1.56666	0.0629114	0.152226	MPIG6B	megakaryocyte and platelet inhibitory receptor G6b	protein_coding	80739
ENSG00000285444	0.0194481	0.0736334	0.0194546	0.0456601	0	0.0151566	-4.0235	1.56644	0.219359	0.370258	AL162377.3	novel transcript	protein_coding	NA
ENSG00000252002	2.14483	4.1612	2.80965	1.66997	0.924272	0.596979	-2.5033	1.56597	0.0337454	0.0968476	RNA5SP154	RNA, 5S ribosomal pseudogene 154	rRNA_pseudogene	NA
ENSG00000283131	0.351988	0.61564	0.916944	0.166017	0.568809	0.085724	-1.53938	1.56283	0.0435343	0.116658	MTND2P41	MT-ND2 pseudogene 41	unprocessed_pseudogene	NA
ENSG00000177710	0.193097	0.0529779	0.0643873	0	0.0332846	0.12039	-3.66626	1.56242	0.209276	0.358013	SLC35G5	solute carrier family 35 member G5	protein_coding	83650
ENSG00000229931	0.219267	0.140369	0.345259	0.163427	0.0209976	0.0759481	-3.49349	1.56235	0.124271	0.247961	AL137003.1		antisense	NA
ENSG00000175395	5.93025	6.56304	9.30255	2.92302	2.82835	1.75186	3.76896	1.56166	3.10783e-06	0.000123032	ZNF25	zinc finger protein 25	protein_coding	219749
ENSG00000119138	15.7633	17.3127	30.4502	6.84982	7.23612	6.58165	5.67136	1.56165	1.92752e-06	8.82973e-05	KLF9	Kruppel like factor 9	protein_coding	687
ENSG00000267808	0.158257	0.0592079	0.0839523	0.0482538	0	0.0896984	-4.13868	1.56155	0.230588	0.382955	AC018755.1	novel transcript	lincRNA	NA
ENSG00000163645	0.0573676	0.148399	0.273271	0	0.148329	0.204383	-2.81436	1.56004	0.204717	0.352816	ERICH6	glutamate rich 6	protein_coding	131831
ENSG00000261087	1.34839	1.68457	1.69108	0.499695	0.477303	0.628635	1.30006	1.55883	5.80554e-06	0.000190032	AP003469.4	novel transcript	lincRNA	NA
ENSG00000220392	0.141124	0.0871167	0.499982	0.29583	0	0.0549914	-4.06836	1.55864	0.239942	0.393798	FCF1P5	FCF1 pseudogene 5	processed_pseudogene	NA
ENSG00000172927	0	0.0148902	0.0414722	0	0.0233877	0	-5.16482	1.5566	0.388315	0.547821	MYEOV	myeloma overexpressed	protein_coding	26579
ENSG00000283031	0.100549	0.0672424	0.0261935	0.0421552	0.0216649	0.00489761	-3.31472	1.55574	0.142656	0.273397	AC009242.1	novel transcript	lincRNA	NA
ENSG00000184108	0.901375	0.814766	1.18748	0.371152	0.22196	0.401414	0.940571	1.5553	0.000226033	0.00255159	TRIML1	tripartite motif family like 1	protein_coding	339976
ENSG00000187999	0.423295	0.969472	0.322181	0.293204	0.17448	0.100401	-2.73533	1.5551	0.0340209	0.0974563	HNRNPA1P61	heterogeneous nuclear ribonucleoprotein A1 pseudogene 61	processed_pseudogene	NA
ENSG00000248896	0.150195	0.0961504	0	0	0	0.0650291	-4.53386	1.55501	0.368286	0.528878	AC105001.1	novel transcript, antisense to SOX7 and PINX1	antisense	NA
ENSG00000275719	0.539634	0.603603	0.0922763	0.127623	0.0715524	0.107835	-1.92438	1.55486	0.088692	0.195189	AC008622.2	novel transcript, antisense to SLC1A5	antisense	NA
ENSG00000251201	0.0638615	0.0563174	0.0304205	0	0.0629027	0.0355497	-2.73707	1.55456	0.168861	0.30753	TMED7-TICAM2	TMED7-TICAM2 readthrough	protein_coding	100302736
ENSG00000008226	0.00407901	0.0268587	0.00680065	0	0.00351555	0.0111262	-4.04343	1.55414	0.246555	0.401203	DLEC1	DLEC1, cilia and flagella associated protein	protein_coding	9940
ENSG00000229140	0.00730448	0.00739957	0.0103047	0.00329796	0.0116224	0.000437896	-2.83529	1.55388	0.106928	0.222932	CCDC26	CCDC26 long non-coding RNA	lincRNA	137196
ENSG00000186364	1.38547	1.63873	2.8831	0.481897	0.583776	0.919787	0.757163	1.5536	0.000475742	0.00441271	NUDT17	nudix hydrolase 17	protein_coding	200035
ENSG00000232679	1.93656	1.14564	1.96748	0.68504	0.391183	0.589543	-0.413905	1.55346	0.00297703	0.0165479	LINC01705	long intergenic non-protein coding RNA 1705	lincRNA	NA
ENSG00000237094	0.479682	0.399327	0.269626	0.110321	0.148831	0.119627	0.483812	1.55219	0.000278698	0.00295092	AL732372.2	pseudogene similar to part of septin 14 SEPT14	transcribed_unprocessed_pseudogene	NA
ENSG00000139547	0.054001	0.0848533	0.0245542	0.0205817	0	0.0918217	-2.49332	1.55171	0.199369	0.346493	RDH16	retinol dehydrogenase 16	protein_coding	8608
ENSG00000226406	0.203414	0.117198	0.152612	0.085281	0	0.174381	-3.63637	1.54956	0.212833	0.362295	RBMX2P1	RBMX2 pseudogene 1	processed_pseudogene	NA
ENSG00000272288	0.794027	0.526467	0.864163	0.591813	0.114057	0.189082	-1.43479	1.54897	0.0214568	0.0695897	AL451165.2		antisense	101929243
ENSG00000269815	0.204065	0.391909	0.0850557	0.342216	0	0.0530117	-3.49563	1.54863	0.221091	0.372433	AC010463.3	novel transcript, sense intronic ABHD8	sense_intronic	NA
ENSG00000118004	0.0183644	0.0251921	0.147985	0.0513282	0	0.0238534	-4.4363	1.5463	0.261416	0.417734	COLEC11	collectin subfamily member 11	protein_coding	78989
ENSG00000011677	2.9363	2.25323	2.85007	0.629123	1.19544	0.992469	2.72502	1.54585	5.65747e-06	0.000185798	GABRA3	gamma-aminobutyric acid type A receptor alpha3 subunit	protein_coding	2556
ENSG00000167614	0.0216537	0.0297045	0.040113	0	0.0456196	0.0243758	-2.78554	1.5457	0.197884	0.344798	TTYH1	tweety family member 1	protein_coding	57348
ENSG00000269439	3.2497	3.46702	3.55256	1.29	1.26922	0.99381	1.76401	1.54523	6.9665e-07	4.21281e-05	AC010618.3	novel transcript	lincRNA	100507551
ENSG00000284773	0.150538	0.172581	0.121009	0.0676209	0.0602378	0.0293299	-1.83073	1.54499	0.0242314	0.0763841	AC114490.3	novel protein	protein_coding	NA
ENSG00000121310	2.8068	2.78798	2.33122	0.917987	0.85111	0.932241	4.30332	1.54493	1.40082e-08	2.62397e-06	ECHDC2	enoyl-CoA hydratase domain containing 2	protein_coding	55268
ENSG00000196352	17.0543	17.2614	40.0156	7.80045	8.67273	7.09306	6.17913	1.54465	3.97544e-05	0.000736286	CD55	CD55 molecule (Cromer blood group)	protein_coding	1604
ENSG00000253768	1.86873	2.73783	4.14374	0.376061	2.09376	1.10684	0.0879133	1.54462	0.0120428	0.0458394	AC008663.1	novel transcript	lincRNA	NA
ENSG00000225779	0.321724	0.79441	0.34482	0	0.633787	0.322369	-2.93037	1.5433	0.18401	0.327178	AL122001.1	novel pseudogene	processed_pseudogene	NA
ENSG00000167207	3.1299	3.07713	4.451	1.33192	1.1963	1.09911	4.23617	1.54303	2.87788e-07	2.3184e-05	NOD2	nucleotide binding oligomerization domain containing 2	protein_coding	64127
ENSG00000243267	0.242934	0.199954	0.759426	0.611099	0	0.0946638	-3.71601	1.54206	0.220177	0.371232	RN7SL614P	RNA, 7SL, cytoplasmic 614, pseudogene	misc_RNA	NA
ENSG00000215187	0.16113	0.326455	0.330634	0.0623571	0.128189	0.0869362	-2.20386	1.54101	0.0245019	0.0770154	FAM166B	family with sequence similarity 166 member B	protein_coding	730112
ENSG00000269397	1.76856	2.0342	1.62551	0.703443	0.429919	0.759835	0.730013	1.54092	7.00088e-05	0.00109208	AC011503.2	novel transcript, sense intronic to ZNF726	sense_intronic	NA
ENSG00000275494	0.191072	0.157267	0.132734	0.0267022	0	0.322637	-3.90947	1.53649	0.265191	0.421583	AC133552.5	novel transcript	sense_intronic	NA
ENSG00000117400	0.0307512	0.0759318	0	0.032231	0	0	-4.61976	1.53441	0.381462	0.541814	MPL	MPL proto-oncogene, thrombopoietin receptor	protein_coding	4352
ENSG00000257839	2.37945	2.53343	4.87696	0.933515	1.27937	1.03778	0.115469	1.53297	0.000821602	0.00656598	AC011611.4	novel transcript, antisense to PHLDA1	antisense	NA
ENSG00000222767	1.79004	2.06268	3.58129	0.900568	0.771385	0.697523	-2.99854	1.5326	0.0603026	0.147727	RF00019		misc_RNA	NA
ENSG00000119698	11.2891	13.7548	16.4702	4.70999	4.90312	4.61748	5.00889	1.53234	3.13504e-08	4.78353e-06	PPP4R4	protein phosphatase 4 regulatory subunit 4	protein_coding	57718
ENSG00000213213	0.0114746	0.0472225	0.00478271	0	0	0.0312991	-4.7741	1.53056	0.389177	0.548586	CCDC183	coiled-coil domain containing 183	protein_coding	84960
ENSG00000117862	1.62356	2.02815	2.16843	0.667694	0.709177	0.637823	1.85031	1.52986	2.03987e-06	9.05001e-05	TXNDC12	thioredoxin domain containing 12	protein_coding	51060
ENSG00000223745	2.57959	2.90697	2.27775	0.923587	1.01057	0.767042	2.64413	1.52903	2.84324e-07	2.29853e-05	CCDC18-AS1	CCDC18 antisense RNA 1	processed_transcript	NA
ENSG00000128272	181.756	180.243	226.612	68.8957	68.7693	65.3211	7.94067	1.52898	5.35445e-10	2.35006e-07	ATF4	activating transcription factor 4	protein_coding	468
ENSG00000138835	0.752069	1.09697	1.51287	0.34425	0.383595	0.405477	2.88784	1.52861	2.14095e-05	0.000477979	RGS3	regulator of G protein signaling 3	protein_coding	5998
ENSG00000111863	2.29061	2.53965	3.67891	0.845231	1.09128	0.983591	2.49782	1.52843	4.79541e-06	0.000165834	ADTRP	androgen dependent TFPI regulating protein	protein_coding	84830
ENSG00000280339	0.0471064	0.00430802	0.0567212	0.0219437	0.0135331	0	-4.88958	1.52785	0.286249	0.44553	AP001528.3	novel transcript	TEC	NA
ENSG00000231875	0.169489	0.0775014	0	0.0157907	0	0.0146766	-4.62957	1.52784	0.360445	0.52142	AL359885.1	novel pseudogene	processed_pseudogene	NA
ENSG00000186088	3.93915	4.57021	7.01159	1.67128	1.90185	1.68146	4.51128	1.52781	1.45075e-06	7.14215e-05	GSAP	gamma-secretase activating protein	protein_coding	54103
ENSG00000128918	0.187371	0.25974	0.249912	0.120727	0.0492964	0.0845409	0.340244	1.52733	0.000461243	0.00431642	ALDH1A2	aldehyde dehydrogenase 1 family member A2	protein_coding	8854
ENSG00000165197	0.0947816	0.0650105	0.0526742	0.0662285	0	0.0554001	-3.49573	1.52659	0.179696	0.321444	VEGFD	vascular endothelial growth factor D	protein_coding	2277
ENSG00000165495	0.249697	0.169126	0.314395	0.122133	0.0762182	0.0587848	0.458297	1.52615	0.0013187	0.00917912	PKNOX2	PBX/knotted 1 homeobox 2	protein_coding	63876
ENSG00000224596	0.142128	0.173892	0.124884	0.0289882	0.0629027	0.0658605	-1.76527	1.52518	0.00733541	0.0318736	ZMIZ1-AS1	ZMIZ1 antisense RNA 1	antisense	NA
ENSG00000272735	0.420232	0.438119	0.467082	0.234909	0.0724365	0.174668	-2.6296	1.52418	0.0388426	0.107371	AC007881.3	novel transcript	lincRNA	NA
ENSG00000196734	1.82147	1.24115	1.14503	0.338009	0.308825	0.919211	0.350502	1.52416	0.00780623	0.0334989	LCE1B	late cornified envelope 1B	protein_coding	353132
ENSG00000158014	0.116675	0.124042	0.158051	0.0774502	0.0209496	0.0530421	-1.86764	1.52233	0.0272024	0.0829575	SLC30A2	solute carrier family 30 member 2	protein_coding	7780
ENSG00000147488	0.031894	0.0155563	0.0187096	0.0148572	0.00203617	0.00920598	-2.77962	1.52195	0.0882842	0.194536	ST18	ST18, C2H2C-type zinc finger	protein_coding	9705
ENSG00000188779	0.00759339	0.0562495	0.0158249	0.0350187	0	0.00591781	-3.84118	1.52171	0.252293	0.407632	SKOR1	SKI family transcriptional corepressor 1	protein_coding	390598
ENSG00000259744	0.698235	0.426391	0.244089	0.207747	0.232948	0.0526607	-2.42357	1.52156	0.0546598	0.137245	AC009269.4	novel transcript, sense intronic to LARP6	sense_intronic	NA
ENSG00000163359	0.00173233	0.00570336	0.0129968	0	0.00970469	0.0020251	-3.96193	1.52145	0.235775	0.389159	COL6A3	collagen type VI alpha 3 chain	protein_coding	1293
ENSG00000164746	0.119598	0.110744	0.292866	0.0250707	0.0515387	0.110684	-1.79304	1.5205	0.0542269	0.136532	C7orf57	chromosome 7 open reading frame 57	protein_coding	136288
ENSG00000229980	0.213656	0.423355	0.204492	0.139339	0.102301	0.0555032	-1.16418	1.51919	0.0172158	0.0590696	TOB1-AS1	TOB1 antisense RNA 1	processed_transcript	400604
ENSG00000279631	0.0202606	0.0667042	0.123857	0	0.0873093	0.0368429	-3.73335	1.51866	0.269132	0.425879	AL158211.5	TEC	TEC	NA
ENSG00000255234	0.0836821	0.0541175	0.0498276	0	0.164851	0.0232916	-3.08011	1.51758	0.211599	0.360755	AP000446.1	novel transcript, antisense to CCDC90B	antisense	NA
ENSG00000185962	9.06955	14.1523	10.7632	3.64396	3.47409	4.66307	1.65352	1.51726	0.00165326	0.0108003	LCE3A	late cornified envelope 3A	protein_coding	353142
ENSG00000272369	2.16363	1.18722	1.74035	0.381937	1.04688	0.443737	-1.61629	1.51705	0.00956003	0.0386223	AC008035.1	novel transcript	lincRNA	NA
ENSG00000233416	0.181391	0.447896	0.415828	0.152096	0	0.494776	-3.47518	1.51682	0.190928	0.336211	AC012065.2	ribosomal protein S25 (RPS25) pseudogene	processed_pseudogene	NA
ENSG00000139289	39.0709	47.3711	97.1586	22.3454	19.1936	18.0801	7.58331	1.51612	2.96061e-05	0.000604573	PHLDA1	pleckstrin homology like domain family A member 1	protein_coding	22822
ENSG00000214837	1.64697	2.33583	2.05202	0.712764	0.644863	0.745284	2.03404	1.51496	2.72526e-06	0.000112326	LINC01347	long intergenic non-protein coding RNA 1347	transcribed_unprocessed_pseudogene	731275
ENSG00000197444	0.196079	0.232301	0.200603	0.0523128	0.040968	0.164388	-0.409064	1.51449	0.00536916	0.0253443	OGDHL	oxoglutarate dehydrogenase like	protein_coding	55753
ENSG00000200455	1.71772	2.40348	1.57511	0.576121	0.296087	1.20481	-3.42862	1.51449	0.0743816	0.171916	RNU6-1112P	RNA, U6 small nuclear 1112, pseudogene	snRNA	NA
ENSG00000268416	0.0530908	0.0722695	0.0868124	0.0119852	0.0281582	0.0397843	-1.29668	1.51271	0.0217636	0.0703767	AC010329.1	novel transcript	lincRNA	NA
ENSG00000165548	2.39727	1.96874	1.51272	0.741745	0.509044	0.78522	3.14602	1.51137	5.4158e-06	0.000180841	TMEM63C	transmembrane protein 63C	protein_coding	57156
ENSG00000116584	13.6937	18.2747	32.6008	6.78219	7.43967	7.07258	6.4598	1.51048	1.59669e-05	0.000389188	ARHGEF2	Rho/Rac guanine nucleotide exchange factor 2	protein_coding	9181
ENSG00000216058	34.977	40.8769	33.829	10.5322	15.3225	12.9517	0.715846	1.50945	4.24859e-05	0.000765944	MIR944	microRNA 944	miRNA	100126340
ENSG00000106105	106.157	107.74	173.474	47.5506	44.8762	40.5632	8.05194	1.50837	2.23309e-07	1.94888e-05	GARS	glycyl-tRNA synthetase	protein_coding	2617
ENSG00000213608	0.169865	0.170882	0.0157336	0	0.0976004	0.0294183	-3.94874	1.50615	0.265497	0.421924	SLC25A14P1	solute carrier family 25 member 14 pseudogene 1	processed_pseudogene	NA
ENSG00000188883	2.12084	3.07712	2.22608	1.14877	0.607066	0.910875	1.99885	1.50584	3.37311e-05	0.000658056	KLRG2	killer cell lectin like receptor G2	protein_coding	346689
ENSG00000182459	0.281081	0.397635	0.490593	0.250416	0.0605633	0.150602	-1.02618	1.50583	0.0122772	0.0465164	TEX19	testis expressed 19	protein_coding	400629
ENSG00000248161	1.33712	1.93302	1.40045	0.301854	0.590981	0.855028	-0.488346	1.50493	0.00129332	0.00906265	AC098487.1	novel transcript	lincRNA	NA
ENSG00000238266	2.45751	2.45829	2.92227	0.973028	0.892824	0.893593	3.95072	1.5042	1.36778e-08	2.60444e-06	LINC00707	long intergenic non-protein coding RNA 707	lincRNA	100507127
ENSG00000271614	0.496303	0.628158	0.964058	0.325852	0.278438	0.153255	0.148876	1.50299	0.000729291	0.00605509	ATP2B1-AS1	ATP2B1 antisense RNA 1	lincRNA	NA
ENSG00000224142	1.48532	1.32233	0.732803	0.457508	0.209003	0.56697	-1.05752	1.50274	0.0287651	0.086374	AMMECR1-IT1	AMMECR1 intronic transcript 1	sense_intronic	NA
ENSG00000266145	3.04418	1.81439	3.28147	0.924194	0.633298	1.22712	-1.00689	1.50206	0.00472105	0.0230794	RHOT1P1	ras homolog family member T1 pseudogene 1	processed_pseudogene	NA
ENSG00000233780	0.104713	0.137899	0.148394	0.166823	0.0180497	0.024482	-3.26781	1.50054	0.0972363	0.208596	HNRNPA1P30	heterogeneous nuclear ribonucleoprotein A1 pseudogene 30	transcribed_processed_pseudogene	101930748
ENSG00000130203	0.131945	0.274697	0.265273	0.0650798	0.10034	0.0665369	-1.5417	1.50044	0.0228399	0.0730167	APOE	apolipoprotein E	protein_coding	348
ENSG00000255559	0.0998463	0.160037	0.0569491	0.0308445	0.00452915	0.167914	-1.87532	1.5003	0.126627	0.251183	ZNF252P-AS1	ZNF252P antisense RNA 1	antisense	286103
ENSG00000199471	2.69392	4.29603	2.38605	0.70589	2.03157	0.787303	-2.04433	1.49794	0.0390853	0.107796	RF00019		misc_RNA	NA
ENSG00000168542	0.222211	0.324694	0.147775	0.129798	0.0667077	0.0544828	-0.0632582	1.49789	0.00283533	0.0159463	COL3A1	collagen type III alpha 1 chain	protein_coding	1281
ENSG00000186715	0.0545662	0.0634055	0.0428115	0.0188397	0.0414958	0.00750449	-3.18984	1.49754	0.0846706	0.189105	MST1L	macrophage stimulating 1 like	transcribed_unprocessed_pseudogene	11223
ENSG00000236723	0.360343	0.581772	0.577667	0.278904	0.0597242	0.291629	-1.4638	1.49721	0.0199231	0.0658767	AL606760.2	novel transcript, antisense to CPT2	antisense	NA
ENSG00000267138	0.302767	0.581468	0.210326	0	0.260943	0.31461	-3.57919	1.4966	0.19544	0.341504	AC005954.1	novel transcript, sense intronic to APBA3	sense_intronic	NA
ENSG00000199636	2.10543	3.06596	0.540036	0.1358	0.837504	0.883529	-2.96165	1.49652	0.152298	0.286094	RF00019		misc_RNA	NA
ENSG00000249492	0.99181	1.27552	0.757888	0.155931	0.569869	0.45089	-0.963307	1.49636	0.00852262	0.0356655	AC114956.3	novel transcript	processed_transcript	NA
ENSG00000243544	1.01022	0.369551	0.935706	0.0941187	0.241853	0.48113	-3.22567	1.49635	0.0867835	0.19224	RN7SL172P	RNA, 7SL, cytoplasmic 172, pseudogene	misc_RNA	NA
ENSG00000215483	0.141773	0.122792	0.0826518	0.0233092	0.0742719	0.0361076	0.560989	1.49432	0.0025961	0.0149237	LINC00598	long intergenic non-protein coding RNA 598	lincRNA	646982
ENSG00000200350	0.647825	0.933117	2.16014	0	0.558336	1.64084	-3.32162	1.49419	0.221754	0.373126	RNU6-1285P	RNA, U6 small nuclear 1285, pseudogene	snRNA	NA
ENSG00000224356	0.711092	0.854823	0.362686	0.235362	0.153216	0.258861	0.147257	1.49418	0.00159572	0.0105436	AL356966.1	novel transcript	sense_intronic	NA
ENSG00000213714	0.269538	0.766393	0.510661	0.205461	0.105593	0.210061	-2.45531	1.49409	0.0431054	0.115888	FAM209B	family with sequence similarity 209 member B	protein_coding	388799
ENSG00000257181	0.0866517	0.231793	0	0.108986	0	0	-3.89051	1.49359	0.376239	0.537018	AC025423.4	novel transcript	antisense	NA
ENSG00000165959	5.8692	6.40333	8.53482	2.37302	2.3962	2.53731	5.86876	1.49335	2.07268e-08	3.60764e-06	CLMN	calmin	protein_coding	79789
ENSG00000203288	0.476926	1.12857	0.981507	0.262435	0.256903	0.360071	-0.812016	1.49289	0.00590382	0.0270951	TDRKH-AS1	TDRKH antisense RNA 1	antisense	109729141
ENSG00000105339	2.24768	3.12184	2.58684	0.909776	0.938124	0.963932	4.09549	1.49189	3.31109e-08	4.89023e-06	DENND3	DENN domain containing 3	protein_coding	22898
ENSG00000170323	0.194904	0.290764	0.0812375	0.0510709	0.17848	0.018987	-2.5478	1.49169	0.119947	0.241989	FABP4	fatty acid binding protein 4	protein_coding	2167
ENSG00000224652	0.139541	0.0918824	0.193872	0.0546022	0.0400884	0.0434998	-2.34739	1.49164	0.0709034	0.166185	LINC00885	long intergenic non-protein coding RNA 885	lincRNA	401109
ENSG00000131738	0.539686	0.540012	0.44989	0.20408	0.246248	0.115458	-0.63593	1.49129	0.00408605	0.0208326	KRT33B	keratin 33B	protein_coding	3884
ENSG00000271009	0.837138	1.38481	1.61463	0.440432	0.52344	0.383772	0.135067	1.49065	0.000345899	0.00347861	AC116667.1	novel transcript	lincRNA	NA
ENSG00000158482	0.337744	0.472582	0.689793	0.353997	0.0436633	0.276377	-1.6297	1.49007	0.0465239	0.12235	SNX29P1	sorting nexin 29 pseudogene 1	unprocessed_pseudogene	NA
ENSG00000215845	1.50378	1.42281	1.20671	0.789547	0.242253	0.569548	0.127392	1.48968	0.00140382	0.00964452	TSTD1	thiosulfate sulfurtransferase like domain containing 1	protein_coding	100131187
ENSG00000276116	0.156526	0.15644	0.410087	0.037499	0.14454	0.0784197	-2.4901	1.48762	0.0515732	0.131749	FUT8-AS1	FUT8 antisense RNA 1	antisense	NA
ENSG00000070729	0.0745647	0.0978124	0.128201	0.0820605	0.0200827	0.0254236	-1.22954	1.48717	0.0153618	0.0544515	CNGB1	cyclic nucleotide gated channel beta 1	protein_coding	1258
ENSG00000199460	2.54286	1.1773	2.51722	0.533046	0.684875	0.743155	-3.49734	1.48612	0.0632709	0.152877	RNU6-1216P	RNA, U6 small nuclear 1216, pseudogene	snRNA	NA
ENSG00000272894	0.235913	0.388349	0.368739	0.115391	0.160965	0.0842672	-1.96214	1.48596	0.016079	0.056242	AC004982.2	novel transcript	lincRNA	NA
ENSG00000250608	0.0971737	0.186623	0.131634	0.01358	0.0593232	0.119908	-1.60291	1.4853	0.0390467	0.107715	AC010210.1		processed_transcript	339874
ENSG00000150783	0.147233	0.290842	0.0613677	0.0740727	0.0380684	0.0344232	-3.39578	1.4838	0.159437	0.295335	TEX12	testis expressed 12	protein_coding	56158
ENSG00000274653	1.22891	1.36687	0.969059	0.417744	1.14502	0.155308	-2.07113	1.48286	0.0239686	0.0757006	AC106782.6	novel transcript, antisense to TBC1D10B	antisense	NA
ENSG00000276083	2.83423	0	0	0	0	0	-6.11575	1.48284	0.438407	0.59459	MIR7976	microRNA 7976	miRNA	102465857
ENSG00000182264	0.333635	0.438551	0.348691	0.116911	0.115877	0.166874	-0.392579	1.48256	0.00177479	0.0113492	IZUMO1	izumo sperm-egg fusion 1	protein_coding	284359
ENSG00000240418	1.94239	4.40435	2.4288	0.942083	1.75613	0.623318	-0.202303	1.47947	0.0601744	0.147523	AC020917.1	ribosomal protein S2 (RPS2) pseudogene	processed_pseudogene	NA
ENSG00000251191	1.1643	1.28225	1.4217	0.508758	0.346268	0.549543	0.415847	1.47596	9.14417e-05	0.00132338	LINC00589	long intergenic non-protein coding RNA 589	lincRNA	619351
ENSG00000185345	0.083741	0.032001	0.11967	0.0200619	0.0128881	0.046616	-2.98464	1.47582	0.0619283	0.150674	PRKN	parkin RBR E3 ubiquitin protein ligase	protein_coding	5071
ENSG00000169075	0.195729	0.0758118	0.470292	0.135156	0.0595382	0.0358915	-2.65409	1.47552	0.104754	0.219652	Z99496.1	bromodomain-containing 7 (BRD7) pseudogene	processed_pseudogene	NA
ENSG00000137878	1.44765	1.64124	2.61034	0.737725	0.668654	0.599482	3.56537	1.47525	1.8673e-05	0.000434133	GCOM1	GRINL1A complex locus 1	protein_coding	145781
ENSG00000174951	3.06982	3.67725	5.41839	1.08018	1.42075	1.87061	3.34561	1.47498	2.90482e-05	0.000596847	FUT1	fucosyltransferase 1 (H blood group)	protein_coding	2523
ENSG00000115009	7.67057	7.47255	6.60773	3.32769	2.7676	1.93722	2.16441	1.47258	1.91103e-06	8.78847e-05	CCL20	C-C motif chemokine ligand 20	protein_coding	6364
ENSG00000285737	0.168835	0.0849224	0.0781906	0.00393243	0.0606301	0.127924	-1.78721	1.4724	0.11243	0.231016	AL138920.1	novel transcript	lincRNA	NA
ENSG00000274525	8.77921	9.72945	2.88129	1.56501	2.38314	2.85531	0.331655	1.47226	0.0130959	0.0487255	AC008443.7	general transcription factor IIi (GTF2I) pseudogene	unprocessed_pseudogene	NA
ENSG00000243033	0.306404	0.0560431	0.525035	0	0.278749	0.212259	-2.95261	1.47083	0.289536	0.448715	GAPDHP47	glyceraldehyde 3 phosphate dehydrogenase pseudogene 47	processed_pseudogene	NA
ENSG00000260633	0.428194	0.719258	0.458934	0.410331	0.112973	0.143017	-0.732698	1.46939	0.0114177	0.0441086	AC010207.1	novel transcript	lincRNA	NA
ENSG00000235942	8.61102	6.93151	6.02703	3.06523	1.98374	2.68013	2.01519	1.46917	2.2913e-05	0.000500394	LCE6A	late cornified envelope 6A	protein_coding	448835
ENSG00000278591	0.801302	0.51297	0.296878	0.0746544	0.153469	0.277548	-3.61148	1.46914	0.149378	0.282448	RF00004		snRNA	NA
ENSG00000238042	0.0681579	0.448794	0	0	0.264342	0	-3.46076	1.46777	0.425708	0.582614	LINC02257	long intergenic non-protein coding RNA 2257	lincRNA	105372950
ENSG00000184500	3.15181	2.77416	3.39035	1.27294	1.08496	1.01758	3.63008	1.46596	1.15572e-07	1.18346e-05	PROS1	protein S	protein_coding	5627
ENSG00000164744	3.83898	5.01039	7.57087	2.19812	1.81935	1.79052	2.47726	1.46438	3.65434e-05	0.000697565	SUN3	Sad1 and UNC84 domain containing 3	protein_coding	256979
ENSG00000207971	2.7054	7.63459	5.15489	1.45831	1.66549	2.10842	-1.74665	1.46393	0.0477792	0.124656	MIR125B1	microRNA 125b-1	miRNA	406911
ENSG00000232807	0.165185	0.132382	0.130453	0.0437392	0.0487045	0.057592	-1.71508	1.46356	0.0078746	0.0337294	AL137186.2		antisense	NA
ENSG00000155961	0.00970351	0.0319469	0.109201	0	0.0585416	0.0189058	-4.43391	1.46241	0.261562	0.417832	RAB39B	RAB39B, member RAS oncogene family	protein_coding	116442
ENSG00000180172	0.467649	0.874797	2.12639	0.606007	0.0732816	0.795176	-1.93777	1.46215	0.0982331	0.210148	RPS12P23	ribosomal protein S12 pseudogene 23	processed_pseudogene	NA
ENSG00000265702	0.546165	0.970998	1.5662	0.263784	0.406702	0.391595	0.808919	1.46114	0.00140136	0.00963227	AC005821.1	novel transcript, antisense to MARCH10	antisense	105371855
ENSG00000100433	0.0514816	0.101696	0.051499	0.0414405	0.00709921	0.0385166	-1.91614	1.46088	0.0362856	0.102032	KCNK10	potassium two pore domain channel subfamily K member 10	protein_coding	54207
ENSG00000102554	226.15	221.69	411.882	111.27	109.439	81.7713	9.19832	1.46072	1.01132e-05	0.000281072	KLF5	Kruppel like factor 5	protein_coding	688
ENSG00000128268	0.00623251	0.0359088	0.0805304	0.00261297	0.0134289	0.0218575	-3.82439	1.46046	0.195478	0.341504	MGAT3	mannosyl (beta-1,4-)-glycoprotein beta-1,4-N-acetylglucosaminyltransferase	protein_coding	4248
ENSG00000256043	2.78626	3.56316	3.96389	1.18262	1.46861	1.11712	2.29606	1.4602	2.84892e-06	0.000116086	CTSO	cathepsin O	protein_coding	1519
ENSG00000145687	2.96283	2.69044	3.5465	1.1575	1.0235	1.14395	4.42465	1.45981	3.99954e-08	5.75934e-06	SSBP2	single stranded DNA binding protein 2	protein_coding	23635
ENSG00000143382	6.98776	8.69139	6.37829	2.32773	2.46323	3.22875	4.84884	1.45932	1.70441e-07	1.62569e-05	ADAMTSL4	ADAMTS like 4	protein_coding	54507
ENSG00000260773	0.340108	0.0839805	0.368575	0.313698	0	0.106023	-3.26436	1.45895	0.22671	0.378699	AC055855.1	novel transcript, antisense to DIS3L	antisense	NA
ENSG00000151917	0.54169	0.538529	0.781351	0.428688	0.180975	0.144672	0.939036	1.45849	0.000748467	0.00615602	BEND6	BEN domain containing 6	protein_coding	221336
ENSG00000236453	0.0159825	0.0789291	0.0666163	0	0	0.149469	-4.65504	1.4581	0.345042	0.505292	AC003092.1	novel transcript	lincRNA	NA
ENSG00000186723	0.0496341	0.119416	0.146406	0.0128056	0.0460684	0.0684368	-1.73688	1.45758	0.0504423	0.12977	OR10H1	olfactory receptor family 10 subfamily H member 1	protein_coding	26539
ENSG00000172403	0.197512	0.181517	0.223235	0.0721382	0.069971	0.0755476	0.52093	1.45658	2.98862e-05	0.000607211	SYNPO2	synaptopodin 2	protein_coding	171024
ENSG00000135842	18.5004	21.9565	41.3307	9.87161	9.43768	8.81418	6.89805	1.45593	1.39943e-05	0.00035372	FAM129A	family with sequence similarity 129 member A	protein_coding	116496
ENSG00000198711	0.0972108	0.0320048	0.0162073	0.0597747	0.0167565	0	-4.48867	1.45577	0.263773	0.420327	SSBP3-AS1	SSBP3 antisense RNA 1	antisense	619518
ENSG00000107731	3.98475	6.00095	14.1987	2.43451	2.34381	2.95242	4.95908	1.45488	0.00114762	0.00830987	UNC5B	unc-5 netrin receptor B	protein_coding	219699
ENSG00000261242	0.232738	0.459747	0.478568	0.0520401	0.254079	0.181381	-1.83244	1.45287	0.0403411	0.110295	AL136038.3	novel transcript, antisense to PPP2R5E	antisense	NA
ENSG00000285184	1.03	0.937684	1.14917	0.248627	0.757699	0.291897	0.733845	1.45281	0.00068765	0.00581198	AC244033.2	novel transcript	bidirectional_promoter_lncRNA	NA
ENSG00000134864	0.909694	0.88159	1.23535	0.287066	0.383585	0.438334	0.841238	1.44854	5.06654e-05	0.00086447	GGACT	gamma-glutamylamine cyclotransferase	protein_coding	87769
ENSG00000198868	1.48869	0.98967	0.572766	0.43209	0.148044	0.490849	-2.74582	1.44759	0.0654506	0.156885	MTND4LP30	MT-ND4L pseudogene 30	processed_pseudogene	NA
ENSG00000226174	0.119883	0.231881	0.149904	0.065339	0.0464952	0.0654005	-2.07725	1.44736	0.0210957	0.0686893	TEX22	testis expressed 22	protein_coding	647310
ENSG00000099937	0.0333047	0.0603072	0	0	0	0.0311467	-3.86095	1.44658	0.383598	0.543715	SERPIND1	serpin family D member 1	protein_coding	3053
ENSG00000179148	8.19516	9.51482	11.3973	3.6861	3.10277	3.85604	4.84955	1.44613	9.06023e-08	1.0036e-05	ALOXE3	arachidonate lipoxygenase 3	protein_coding	59344
ENSG00000163331	0.372194	0.285217	0.246073	0.161422	0.088491	0.0800177	-1.7783	1.44534	0.0236584	0.0749468	DAPL1	death associated protein like 1	protein_coding	92196
ENSG00000252322	0.664706	0	1.43145	0	0.668366	0.0431692	-4.60831	1.4447	0.428863	0.58578	RN7SKP244	RNA, 7SK small nuclear pseudogene 244	misc_RNA	NA
ENSG00000053524	0.40678	0.449137	0.467293	0.15945	0.190259	0.141756	2.49309	1.44418	8.37281e-07	4.79875e-05	MCF2L2	MCF.2 cell line derived transforming sequence-like 2	protein_coding	23101
ENSG00000200753	5.50879	4.92844	9.98306	2.6108	2.68355	1.86661	-1.72694	1.44228	0.0201884	0.0665151	RF00275		snoRNA	NA
ENSG00000103056	0.659713	0.623076	0.63501	0.284543	0.31497	0.147954	1.98796	1.44206	0.000595463	0.00522248	SMPD3	sphingomyelin phosphodiesterase 3	protein_coding	55512
ENSG00000202382	6.00191	5.21448	4.44736	4.47341	0.287379	3.89792	-1.71873	1.4419	0.0759955	0.174727	RF00019		misc_RNA	NA
ENSG00000271447	10.3829	13.605	14.4339	4.88937	4.68202	4.5073	4.19436	1.44155	2.17951e-07	1.91663e-05	MMP28	matrix metallopeptidase 28	protein_coding	79148
ENSG00000036672	1.10172	1.11036	0.980883	0.38334	0.31005	0.490633	2.13387	1.44062	1.99032e-05	0.000453579	USP2	ubiquitin specific peptidase 2	protein_coding	9099
ENSG00000280157	0.241962	0.236495	0.107155	0.044381	0.104269	0.0589281	-2.11685	1.44001	0.0334082	0.0961915	AL359510.2	TEC	TEC	NA
ENSG00000179546	0.803783	0.666512	0.670045	0.301777	0.24298	0.238413	0.397309	1.43891	0.000137416	0.0017747	HTR1D	5-hydroxytryptamine receptor 1D	protein_coding	3352
ENSG00000207785	2.02445	0	0.675045	0	0	0.631092	-4.58629	1.43885	0.384331	0.544285	MIR500A	microRNA 500a	miRNA	574502
ENSG00000248050	0.077423	0	0.119862	0	0.0142988	0.0215495	-4.27958	1.4387	0.405454	0.563804	AC079061.1	uncharacterized LOC100132813	antisense	100132813
ENSG00000203286	0.120606	0.694874	0.955117	0.151691	0.519728	0.0469962	-3.29068	1.43786	0.221677	0.373056	RF00017		misc_RNA	NA
ENSG00000225032	0.416243	0.647825	0.725516	0.171336	0.234814	0.247718	-0.396227	1.43749	0.00165021	0.0108003	AL162586.1		antisense	102723566
ENSG00000065911	45.7714	51.8024	77.828	20.756	20.3443	22.13	7.12145	1.43674	4.1055e-07	2.95596e-05	MTHFD2	methylenetetrahydrofolate dehydrogenase (NADP+ dependent) 2, methenyltetrahydrofolate cyclohydrolase	protein_coding	10797
ENSG00000276575	1.09009	4.12725	1.09046	0	1.50321	2.03891	-3.25326	1.43466	0.239512	0.393241	MIR6895	microRNA 6895	miRNA	102465539
ENSG00000235357	0.176771	0.581986	0.206303	0	0.335176	0.247976	-3.00585	1.43372	0.216626	0.366981	LINC01621	long intergenic non-protein coding RNA 1621	lincRNA	NA
ENSG00000243224	1.65266	1.28399	2.83261	0.790007	0.718839	0.541673	0.163057	1.43315	0.00168224	0.0109426	AC006252.1		antisense	101929054
ENSG00000199683	0.678129	0.987501	2.34816	0.174957	0.674371	0.650451	-2.02804	1.43296	0.0636768	0.153657	RN7SKP185	RNA, 7SK small nuclear pseudogene 185	misc_RNA	NA
ENSG00000277496	0.367023	0.271105	0.266731	0.149928	0.0243326	0.2787	-0.699166	1.43276	0.0482936	0.125699	AL357033.4	novel transcript, antisense to SLCO4A1	antisense	NA
ENSG00000283142	5.59127	5.39175	7.77747	1.4148	2.56628	3.22299	1.21924	1.43265	0.000474537	0.00441166	AL049767.1	WAP four-disulfide core domain 15 family pseudogene	transcribed_unprocessed_pseudogene	NA
ENSG00000220522	0.284779	0.569246	0.847844	0.272899	0.105189	0.221939	-3.01279	1.43146	0.0779423	0.177819	AL590002.1	cornichon homolog 4 (Drosophila) (CNIH4) pseudogene	processed_pseudogene	NA
ENSG00000227492	0.703533	0.496339	0.502693	0.151691	0.259864	0.20365	-1.90025	1.42961	0.0134782	0.0497221	AL138921.1	novel transcript	antisense	NA
ENSG00000251013	0.412252	0.197934	0.114553	0	0.162848	0.361444	-2.68728	1.42916	0.265458	0.421921	GAPDHP62	glyceraldehyde 3 phosphate dehydrogenase pseudogene 62	processed_pseudogene	NA
ENSG00000260645	0.184232	0.250531	0.27377	0.161194	0.0345179	0.106123	-1.95029	1.42854	0.024412	0.0768025	AL359715.2	novel transcript	lincRNA	NA
ENSG00000223825	0.33808	0.222612	0.591839	0.170087	0.378792	0.0263478	-2.84473	1.42807	0.163739	0.30101	DAZAP2P1	DAZ associated protein 2 pseudogene 1	processed_pseudogene	NA
ENSG00000232480	0.549546	0.376932	1.29798	0.0511992	0.868328	0.261728	-2.15432	1.42797	0.109416	0.226683	TGFB2-AS1	TGFB2 antisense RNA 1 (head to head)	antisense	728463
ENSG00000283578	0.170737	0.196742	0.483918	0.200428	0	0.292736	-3.49921	1.42797	0.211304	0.360465	MTND5P42	MT-ND5 pseudogene 42	processed_pseudogene	NA
ENSG00000279951	0.314707	0.37004	0.421624	0.0942431	0.0484346	0.455488	-1.47696	1.42772	0.0418101	0.11333	AL138688.2	TEC	TEC	NA
ENSG00000102796	0.545138	0.667079	0.394111	0.117308	0.261943	0.233101	0.117742	1.42726	0.00116953	0.00841272	DHRS12	dehydrogenase/reductase 12	protein_coding	79758
ENSG00000204176	0.0308844	0.0254202	0.0415891	0.0199203	0.00204754	0.0259208	-2.88861	1.42721	0.112281	0.230751	SYT15	synaptotagmin 15	protein_coding	83849
ENSG00000132837	0.132703	0.109225	0.17268	0.078704	0.133899	0.0126122	-1.38175	1.42636	0.0443357	0.118051	DMGDH	dimethylglycine dehydrogenase	protein_coding	29958
ENSG00000206601	6.35716	8.24108	12.4536	4.93068	4.52017	1.61017	-0.939443	1.42501	0.0106264	0.0418444	RNU6-431P	RNA, U6 small nuclear 431, pseudogene	snRNA	NA
ENSG00000187134	2.47369	2.70194	4.84715	1.20872	1.05345	1.33059	3.84934	1.42417	2.44207e-05	0.000522911	AKR1C1	aldo-keto reductase family 1 member C1	protein_coding	1645
ENSG00000229875	0.598431	0.0820924	0.997721	0.250891	0	0.466379	-3.0895	1.42144	0.283332	0.442514	EIF1P1	eukaryotic translation initiation factor 1 pseudogene 1	processed_pseudogene	NA
ENSG00000185267	0.559324	0.460366	1.07976	0.246838	0.245259	0.237069	-0.549051	1.42113	0.00523557	0.02487	CDNF	cerebral dopamine neurotrophic factor	protein_coding	441549
ENSG00000255129	0.37277	0.36526	0.769467	0.148841	0.168288	0.207509	-2.23021	1.42088	0.0294314	0.0878595	AP000880.1		antisense	NA
ENSG00000253190	0.114418	0.0235437	0.238452	0	0.184899	0.0334389	-3.42608	1.4205	0.283903	0.443137	AC084082.1	novel transcript	lincRNA	NA
ENSG00000200304	0.455502	0.874797	1.64542	0	2.6172	0.23666	-3.47217	1.41946	0.264673	0.421137	RNU6-1255P	RNA, U6 small nuclear 1255, pseudogene	snRNA	NA
ENSG00000248187	0.0104778	0.060368	0.200891	0.0263567	0	0.081657	-3.57244	1.41846	0.305907	0.466484	AC078850.1	novel transcript	lincRNA	NA
ENSG00000166415	4.01726	4.42011	6.99206	1.9246	1.93035	1.77798	4.66309	1.41735	2.92387e-06	0.00011836	WDR72	WD repeat domain 72	protein_coding	256764
ENSG00000178607	5.68516	6.95715	11.9212	3.00956	2.77234	2.99728	5.49042	1.41721	1.23508e-05	0.000327459	ERN1	endoplasmic reticulum to nucleus signaling 1	protein_coding	2081
ENSG00000252965	8.18184	11.2238	12.8386	1.74874	7.05163	5.00111	-0.727691	1.41635	0.00680377	0.0300708	RF00019		misc_RNA	NA
ENSG00000244731	0.0378371	0.013625	0.0354842	0.0138803	0.00203815	0.0202729	-2.93819	1.41555	0.12829	0.253325	C4A	complement C4A (Rodgers blood group)	protein_coding	720
ENSG00000126368	4.13479	8.15973	12.5753	2.98348	3.11949	2.54827	3.40438	1.41522	0.000927584	0.00713098	NR1D1	nuclear receptor subfamily 1 group D member 1	protein_coding	9572
ENSG00000207342	1.37417	2.40348	2.00468	0.864181	1.33239	0.267736	-2.89764	1.41407	0.104328	0.219045	RF00019		misc_RNA	NA
ENSG00000272144	0.812101	0.842212	0.704058	0.136189	0.461947	0.37974	-1.09762	1.41312	0.011536	0.0443723	AC025171.4	novel transcript	lincRNA	NA
ENSG00000188747	0.486448	0.75072	0.473095	0.186947	0.270766	0.181655	-0.90784	1.41259	0.00421871	0.0213484	NOXA1	NADPH oxidase activator 1	protein_coding	10811
ENSG00000229021	0.562846	0.459859	0.517496	0.211681	0.142675	0.225774	0.251721	1.4092	0.000157721	0.00196003	AL450992.1	novel transcript	antisense	NA
ENSG00000263818	0.0570788	0.0201344	0.0135948	0.0068372	0	0.0540158	-3.79538	1.40917	0.257334	0.412967	RDM1P5	RDM1 pseudogene 5	transcribed_processed_pseudogene	100131347
ENSG00000069696	0.115135	0.123194	0.0095978	0	0.0396921	0.0448644	-4.19355	1.40854	0.302554	0.462932	DRD4	dopamine receptor D4	protein_coding	1815
ENSG00000167771	0.0993741	0.0460083	0.12426	0.0208312	0.0214117	0.0532441	-2.65258	1.40747	0.0887903	0.195284	RCOR2	REST corepressor 2	protein_coding	283248
ENSG00000206674	0.794645	2.09297	1.8548	0.133262	1.50672	0.619296	-3.13629	1.40741	0.135384	0.263495	RNU6-945P	RNA, U6 small nuclear 945, pseudogene	snRNA	NA
ENSG00000180881	0.805907	0.947904	0.693009	0.28778	0.293608	0.332859	1.67899	1.40677	1.68493e-05	0.000403326	CAPS2	calcyphosine 2	protein_coding	84698
ENSG00000260583	0.763259	1.78415	0.890769	0.153598	0.526259	0.761389	-1.22755	1.40637	0.0410832	0.111767	AP000223.1		antisense	NA
ENSG00000203786	19.7623	15.283	17.225	7.2096	6.77531	5.72237	5.41319	1.40456	4.93401e-07	3.39342e-05	KPRP	keratinocyte proline rich protein	protein_coding	448834
ENSG00000259093	0.104456	0.0343901	0.139321	0.175172	0.0180053	0	-3.9602	1.40451	0.316933	0.478263	AL137191.1	novel transcript	lincRNA	NA
ENSG00000178750	0.778313	0.713134	0.636571	0.135448	0.367041	0.354785	-0.315714	1.40407	0.0113043	0.043729	STX19	syntaxin 19	protein_coding	415117
ENSG00000162738	2.51578	2.32755	2.67325	0.753003	1.15549	0.970393	3.21605	1.40352	7.67661e-07	4.5821e-05	VANGL2	VANGL planar cell polarity protein 2	protein_coding	57216
ENSG00000229375	8.64459	11.4633	7.71579	4.13675	3.17961	3.16437	2.04308	1.40298	2.39189e-05	0.000515987	USP24P1	ubiquitin specific peptidase 24 pseudogene 1	unprocessed_pseudogene	NA
ENSG00000187244	15.1959	20.7115	21.704	8.7279	6.77076	6.32617	5.94074	1.40233	9.34247e-05	0.0013428	BCAM	basal cell adhesion molecule (Lutheran blood group)	protein_coding	4059
ENSG00000273513	0.225024	0.132294	0.422063	0.0404319	0.166234	0.093948	-1.77798	1.40203	0.0544867	0.137005	TBC1D3K	TBC1 domain family member 3K	protein_coding	101060351
ENSG00000232117	0.0421909	0.02247	0	0	0	0.0367492	-5.13467	1.40115	0.447794	0.602908	LINC00384	long intergenic non-protein coding RNA 384	lincRNA	NA
ENSG00000275763	0.131063	0.15507	0.191198	0.171712	0.0352994	0.0319194	-2.81	1.40112	0.0671034	0.159816	C18orf65	chromosome 18 open reading frame 65	lincRNA	400658
ENSG00000254548	1.08061	1.1703	2.5602	1.52605	0.245089	0.443242	-2.28876	1.40096	0.0678779	0.161045	AC105219.2	novel transcript	antisense	NA
ENSG00000154556	0.0218005	0.0562774	0.00908662	0.0108016	0.00512429	0.0100395	-1.93234	1.40062	0.091604	0.199636	SORBS2	sorbin and SH3 domain containing 2	protein_coding	8470
ENSG00000272337	4.97328	10.0354	9.49521	1.61422	2.35054	6.50144	-0.963435	1.40029	0.0205266	0.0673023	RNU6-90P	RNA, U6 small nuclear 90, pseudogene	snRNA	NA
ENSG00000188257	0.585349	0.116294	0.832889	0.143859	0.113075	0.16517	-1.84421	1.39997	0.0960033	0.206702	PLA2G2A	phospholipase A2 group IIA	protein_coding	5320
ENSG00000160447	0.171314	0.273714	0.189013	0.0633733	0.0825097	0.0903163	-1.28703	1.39877	0.0091459	0.037435	PKN3	protein kinase N3	protein_coding	29941
ENSG00000244479	0.134324	0.099503	0.274337	0.191471	0.00578844	0.115152	-1.81697	1.39863	0.1777	0.319013	OR2A1-AS1	OR2A1 antisense RNA 1	antisense	NA
ENSG00000228791	0.0772247	0.0810961	0.0865741	0.0334928	0.0183606	0.0435815	-1.91616	1.39791	0.0137394	0.0504041	THRB-AS1	THRB antisense RNA 1	processed_transcript	NA
ENSG00000249513	1.50914	1.12095	0.55231	0.617272	0.317236	0.229488	-2.05601	1.39775	0.037383	0.104162	AC110751.1	novel transcript	lincRNA	NA
ENSG00000231663	2.92789	4.0408	2.26815	0.917535	1.63131	0.991089	0.136791	1.39435	0.00109847	0.00803455	COA6-AS1	COA6 antisense RNA 1	antisense	101927765
ENSG00000197249	1.42232	1.77886	1.41412	0.543947	0.591993	0.613712	2.01118	1.39403	2.44112e-06	0.000103886	SERPINA1	serpin family A member 1	protein_coding	5265
ENSG00000129151	6.95675	5.03292	7.26632	2.00806	2.64694	2.59788	3.76975	1.39401	7.46226e-06	0.000228631	BBOX1	gamma-butyrobetaine hydroxylase 1	protein_coding	8424
ENSG00000225014	2.47722	2.08692	4.26372	1.49066	0.791215	1.03343	0.778067	1.39134	0.00143553	0.00979411	KCTD9P1	potassium channel tetramerization domain containing 9 pseudogene 1	transcribed_processed_pseudogene	NA
ENSG00000173597	0.439237	0.207402	0.344956	0.069783	0.22116	0.108099	0.781142	1.39126	0.00346124	0.0184386	SULT1B1	sulfotransferase family 1B member 1	protein_coding	27284
ENSG00000228643	0.165996	0.0607235	0.215253	0.0309306	0.174858	0.0143741	-3.48976	1.39107	0.205703	0.35403	AC079779.2	novel transcript	processed_transcript	NA
ENSG00000186493	1.43994	1.35241	0.979429	0.592581	0.670003	0.268501	0.298753	1.39082	0.00130657	0.00911782	C5orf38	chromosome 5 open reading frame 38	protein_coding	153571
ENSG00000159208	0.182922	0.103834	0.131454	0.0581784	0.108726	0.0196631	-1.68545	1.39038	0.0532312	0.134893	CIART	circadian associated repressor of transcription	protein_coding	148523
ENSG00000241787	0.447838	0.296932	0.114071	0.114739	0.21443	0.0290847	-2.70002	1.3903	0.122924	0.245933	MTND4P16	MT-ND4 pseudogene 16	unprocessed_pseudogene	NA
ENSG00000202119	8.90002	10.7265	5.29942	2.93175	3.97227	2.35332	-1.14526	1.3894	0.00773888	0.0332843	RNU6-302P	RNA, U6 small nuclear 302, pseudogene	snRNA	NA
ENSG00000243702	0.469115	0.72397	0.293295	0	0.657007	0.365598	-3.21778	1.38926	0.224701	0.376271	RN7SL638P	RNA, 7SL, cytoplasmic 638, pseudogene	misc_RNA	NA
ENSG00000174749	4.41135	4.98166	9.77075	2.36609	2.75804	1.87754	4.8226	1.38833	8.14622e-05	0.00121481	FAM241A	family with sequence similarity 241 member A	protein_coding	132720
ENSG00000272660	0.121467	1.49965	1.11382	0.712949	0	0.473319	-3.72623	1.38826	0.289888	0.44911	AC090425.1	novel transcript, antisense to ACTL6A	antisense	NA
ENSG00000231971	0.235777	0.194062	0.237494	0.131799	0.0931366	0.0459374	-2.08592	1.3882	0.0333041	0.0959637	AL078590.2	novel transcript	lincRNA	NA
ENSG00000091831	0.24304	0.237422	0.343808	0.110128	0.0994438	0.101401	1.06614	1.38813	5.02426e-05	0.000860022	ESR1	estrogen receptor 1	protein_coding	2099
ENSG00000120256	2.3408	2.97666	4.33154	0.971286	1.19802	1.4702	3.45869	1.38751	3.34608e-05	0.000655469	LRP11	LDL receptor related protein 11	protein_coding	84918
ENSG00000228775	0.16986	0.131819	0.15778	0.0569708	0.0460101	0.0680801	-1.89511	1.38681	0.0133072	0.0492923	WEE2-AS1	WEE2 antisense RNA 1	antisense	285962
ENSG00000230789	1.57782	2.922	4.74967	1.21275	1.13322	0.956397	-0.925944	1.38391	0.00876828	0.0363936	ARHGAP26-IT1	ARHGAP26 intronic transcript 1	sense_intronic	100874372
ENSG00000071909	0.763963	0.603308	0.35285	0.230263	0.170836	0.220453	1.46753	1.38375	0.000377858	0.0037141	MYO3B	myosin IIIB	protein_coding	140469
ENSG00000203446	0.0480107	0	0.0480269	0.0322055	0	0	-4.55581	1.38374	0.402892	0.56136	AC004988.1	novel transcript	antisense	NA
ENSG00000272330	0.861033	2.7462	0.807491	0.54148	0.0927615	1.42595	-2.60967	1.38286	0.165374	0.302951	AC002044.1	novel transcript	sense_intronic	NA
ENSG00000196542	2.78807	2.37702	3.12666	0.959483	1.26408	0.966102	3.31661	1.38234	2.8063e-06	0.000114671	SPTSSB	serine palmitoyltransferase small subunit B	protein_coding	165679
ENSG00000220205	6.88438	9.8851	10.9269	3.41203	4.14844	3.05369	3.98887	1.38183	2.58974e-06	0.00010848	VAMP2	vesicle associated membrane protein 2	protein_coding	6844
ENSG00000153879	26.5355	28.3394	44.0705	12.3679	12.4335	12.2524	6.30135	1.38169	5.79449e-07	3.83676e-05	CEBPG	CCAAT enhancer binding protein gamma	protein_coding	1054
ENSG00000255435	0.274281	0.119517	0.0134497	0	0.111243	0.0377218	-4.03554	1.3816	0.360981	0.521933	AP001267.3		antisense	NA
ENSG00000132141	0.235423	0.368166	0.474276	0.0921208	0.165704	0.155953	-0.490621	1.3816	0.00372559	0.0193981	CCT6B	chaperonin containing TCP1 subunit 6B	protein_coding	10693
ENSG00000234626	1.79004	2.44265	2.47392	0.82947	1.13678	0.660811	-1.4211	1.38149	0.00398105	0.0204102	AL021937.3	novel transcript	antisense	NA
ENSG00000106123	0.108579	0.0657125	0.194337	0.0589104	0.0220189	0.0547539	-0.505631	1.38103	0.0380694	0.105677	EPHB6	EPH receptor B6	protein_coding	2051
ENSG00000248578	2.94582	4.94111	9.45063	2.41392	2.59659	1.3566	1.06931	1.38035	0.00509535	0.0243812	NPM1P21	nucleophosmin 1 pseudogene 21	processed_pseudogene	NA
ENSG00000225808	16.4134	16.7872	11.9329	4.42209	6.86435	6.03931	1.2349	1.37991	7.96908e-05	0.00119781	DNAJC19P5	DnaJ heat shock protein family (Hsp40) member C19 pseudogene 5	processed_pseudogene	NA
ENSG00000272931	3.54789	3.42367	5.75197	2.19527	1.39182	1.31576	0.385512	1.37958	0.00130142	0.00910286	AC099568.2	novel transcript	lincRNA	NA
ENSG00000260095	0	0.810895	0.142831	0	0.221506	0.0333827	-4.55909	1.37882	0.41978	0.576832	AC106820.3	novel transcript, antisense to CCNF	antisense	NA
ENSG00000226889	0.739365	0.267764	0.468423	0.148789	0.254893	0.115243	-2.59999	1.37707	0.069144	0.163096	AL359541.1	novel transcript	antisense	NA
ENSG00000228960	1.05997	0.599801	1.41037	0.273472	0.584145	0.317721	0.815767	1.37685	0.00230887	0.0137194	OR2A9P	olfactory receptor family 2 subfamily A member 9 pseudogene	transcribed_unprocessed_pseudogene	NA
ENSG00000265790	0.206265	0.26409	0.305681	0.269037	0.0395049	0.0714444	-2.83852	1.37631	0.11851	0.240041	RNASEH1P1	ribonuclease H1 pseudogene 1	processed_pseudogene	NA
ENSG00000225991	2.69598	2.219	3.665	0.591226	1.39414	1.45459	-0.601172	1.37585	0.00468934	0.0229611	RPL23AP34	ribosomal protein L23a pseudogene 34	processed_pseudogene	NA
ENSG00000174502	0.495538	0.44517	1.0302	0.190018	0.281251	0.247256	1.14188	1.37509	0.0023641	0.0139485	SLC26A9	solute carrier family 26 member 9	protein_coding	115019
ENSG00000279485	0.259342	0.386258	0.411792	0.0207102	0.383172	0.250237	-1.93385	1.3747	0.10188	0.215548	AC016734.2	TEC	TEC	NA
ENSG00000153714	6.1178	7.15594	13.1852	2.42777	3.62971	3.83539	3.2766	1.37434	0.00016736	0.00204669	LURAP1L	leucine rich adaptor protein 1 like	protein_coding	286343
ENSG00000182983	2.55584	2.02635	2.6842	0.99841	0.861456	0.920125	3.28565	1.37284	9.421e-07	5.20527e-05	ZNF662	zinc finger protein 662	protein_coding	389114
ENSG00000240567	0.0358638	0.0491977	0.00498276	0	0.0463645	0.00465833	-3.98517	1.37236	0.329266	0.489848	LINC02067	long intergenic non-protein coding RNA 2067	lincRNA	101243545
ENSG00000172086	12.3199	15.2743	19.1897	6.74313	6.45447	4.91409	3.84178	1.37155	3.07603e-06	0.000122192	KRCC1	lysine rich coiled-coil 1	protein_coding	51315
ENSG00000207719	5.03221	4.85602	2.89305	1.3095	1.34599	2.02851	-1.78144	1.36992	0.0272309	0.0830115	MIR623	microRNA 623	miRNA	693208
ENSG00000090861	70.3165	82.4402	98.1034	30.2457	32.1181	34.0163	7.74699	1.36988	1.86776e-08	3.36197e-06	AARS	alanyl-tRNA synthetase	protein_coding	16
ENSG00000134242	1.60122	1.30549	1.48276	0.433818	0.794169	0.517992	2.40984	1.36987	4.02647e-05	0.000742754	PTPN22	protein tyrosine phosphatase, non-receptor type 22	protein_coding	26191
ENSG00000256812	15.6329	15.3744	25.9799	7.14353	7.03965	7.27868	3.61774	1.36956	9.52754e-06	0.000269674	CAPNS2	calpain small subunit 2	protein_coding	84290
ENSG00000112294	3.2595	3.22495	2.99683	1.09685	1.39003	1.19696	3.72311	1.36911	8.47423e-08	9.61804e-06	ALDH5A1	aldehyde dehydrogenase 5 family member A1	protein_coding	7915
ENSG00000085831	0.348754	0.312468	0.431547	0.140122	0.117413	0.162795	1.82141	1.36891	5.62091e-05	0.000929067	TTC39A	tetratricopeptide repeat domain 39A	protein_coding	22996
ENSG00000246982	0.302215	0.382686	0.649206	0.13645	0.210378	0.153999	-2.0486	1.36846	0.01562	0.0550741	Z84485.1	novel transcript, antisense to BRPF3	antisense	NA
ENSG00000231508	0.242242	0.677906	0.60581	0.121872	0.292291	0.151031	-2.90375	1.36836	0.12792	0.252984	RPL34P20	ribosomal protein L34 pseudogene 20	processed_pseudogene	NA
ENSG00000165841	0.0563811	0	0.0940002	0.0290926	0	0.00675998	-3.64243	1.36267	0.431292	0.587951	CYP2C19	cytochrome P450 family 2 subfamily C member 19	protein_coding	1557
ENSG00000273375	0.736055	0.731174	1.07906	0.127692	0.393752	0.613196	-1.32407	1.36226	0.0291165	0.0871355	AC055764.2	novel transcript	lincRNA	NA
ENSG00000204421	8.30998	6.87783	12.3124	3.76189	3.85343	2.8957	3.23242	1.36211	0.000156563	0.00195038	LY6G6C	lymphocyte antigen 6 family member G6C	protein_coding	80740
ENSG00000167601	6.655	7.3134	7.03571	2.54803	2.39153	3.28881	4.27728	1.36152	6.52409e-08	7.91132e-06	AXL	AXL receptor tyrosine kinase	protein_coding	558
ENSG00000147168	0.0800979	0.035499	0.23113	0.0051663	0.0902744	0.0576215	-3.10093	1.36141	0.193433	0.339144	IL2RG	interleukin 2 receptor subunit gamma	protein_coding	3561
ENSG00000181358	0.120055	0.180191	0.264916	0.0888226	0.0304326	0.115578	-2.18407	1.36096	0.049653	0.128246	CTAGE10P	CTAGE family member 10, pseudogene	processed_pseudogene	NA
ENSG00000246366	0.0312026	0.0333868	0.0130055	0.0261633	0	0.0218856	-3.86379	1.36049	0.231627	0.384239	LACTB2-AS1	LACTB2 antisense RNA 1	antisense	286190
ENSG00000140297	0.3992	0.285339	0.440056	0.151949	0.0928045	0.198538	0.927804	1.36018	0.000800169	0.00643936	GCNT3	glucosaminyl (N-acetyl) transferase 3, mucin type	protein_coding	9245
ENSG00000260077	0.162265	0.445189	0.0721422	0.090706	0.0186467	0.143321	-2.3963	1.35868	0.157609	0.292776	AC104794.2	novel transcript	lincRNA	NA
ENSG00000221333	2.63877	3.1372	0.488826	0	1.51617	2.51349	-2.42494	1.35843	0.285938	0.445186	MIR548K	microRNA 548k	miRNA	100313770
ENSG00000201821	2.20214	2.81949	3.26353	0.307748	1.89794	1.81155	-2.0725	1.35648	0.100852	0.214002	RNU4-9P	RNA, U4 small nuclear 9, pseudogene	snRNA	NA
ENSG00000241157	1.6533	1.5552	2.00826	0.712949	0.325696	1.17804	-1.14315	1.35582	0.0162282	0.056574	AC104763.1	ribosomal protein L32 (RPL32) pseudogene	processed_pseudogene	NA
ENSG00000250966	0.206878	0.170277	0.620844	0.0693868	0.0713203	0.193474	-3.40167	1.35571	0.182275	0.324922	AC023886.2	H3 histone, family 3B (H3.3B) (H3F3B) pseudogene	processed_pseudogene	NA
ENSG00000172551	0.816259	0.795016	0.340223	0.353623	0.105526	0.307468	-1.19203	1.35549	0.0290443	0.0869652	MUCL1	mucin like 1	protein_coding	118430
ENSG00000059804	1.43575	1.44308	2.60088	0.763998	0.637749	0.671362	2.66559	1.35536	0.000102478	0.00143583	SLC2A3	solute carrier family 2 member 3	protein_coding	6515
ENSG00000138755	0	0.066408	0.0620844	0	0.0160471	0.0193474	-5.43824	1.35433	0.367151	0.527866	CXCL9	C-X-C motif chemokine ligand 9	protein_coding	4283
ENSG00000228264	0.442273	0.309421	0.387119	0.0185422	0.667063	0.17234	-2.61533	1.35291	0.144429	0.275833	PSMD8P1	proteasome 26S subunit, non-ATPase, 8 pseudogene 1	processed_pseudogene	NA
ENSG00000263755	0.570651	0.657566	0	0	0	0.75604	-4.30975	1.34961	0.446061	0.6015	RN7SL498P	RNA, 7SL, cytoplasmic 498, pseudogene	misc_RNA	NA
ENSG00000235121	0.0940044	0.00773729	0.141054	0	0.0243057	0.0732611	-3.54347	1.34862	0.33059	0.491089	AL645504.1	novel transcript	antisense	NA
ENSG00000153363	1.3381	1.71813	1.76243	0.528942	0.784219	0.604844	1.97271	1.34857	2.2685e-05	0.000496827	LINC00467	long intergenic non-protein coding RNA 467	lincRNA	NA
ENSG00000233585	0.166594	0.105477	0.309798	0.0537264	0.0773129	0.06991	-2.46672	1.3483	0.0819698	0.184486	AC231533.2	acetyl-Coenzyme A acyltransferase 2 (mitochondrial 3-oxoacyl-Coenzyme A thiolase) (ACAA2) pseudogene	transcribed_processed_pseudogene	NA
ENSG00000203783	15.7463	18.7003	18.04	4.72206	6.72593	10.0394	4.60265	1.34819	4.23381e-05	0.000764475	PRR9	proline rich 9	protein_coding	574414
ENSG00000282885	2.15291	2.35213	2.27542	0.805896	0.960889	0.898843	0.952254	1.34816	3.86383e-05	0.000721415	AL627171.2	novel transcript	lincRNA	NA
ENSG00000175121	28.8962	23.0732	23.7352	10.3391	10.3043	8.97493	4.54826	1.34573	3.21105e-07	2.48263e-05	WFDC5	WAP four-disulfide core domain 5	protein_coding	149708
ENSG00000187223	17.0333	14.7092	12.3603	5.47882	5.3427	6.28916	3.25091	1.34462	0.000225866	0.00255096	LCE2D	late cornified envelope 2D	protein_coding	353141
ENSG00000242808	0.0543029	0.0716897	0.0672292	0.0356148	0.0222424	0.0205316	0.105426	1.3439	0.000421146	0.00402455	SOX2-OT	SOX2 overlapping transcript	sense_overlapping	NA
ENSG00000265366	0.355868	0.481204	0.339036	0.0639416	0.240986	0.198101	-3.22747	1.34387	0.111258	0.229344	GLUD1P2	glutamate dehydrogenase 1 pseudogene 2	transcribed_unprocessed_pseudogene	414212
ENSG00000252769	2.77639	2.71366	6.07541	2.328	0.747771	1.48757	-2.36503	1.34254	0.0651456	0.156349	RNU6-943P	RNA, U6 small nuclear 943, pseudogene	snRNA	NA
ENSG00000215244	0.099189	0.185958	0.105654	0.0277232	0.080738	0.0515344	-2.55453	1.34158	0.042278	0.114249	AL137145.2		lincRNA	399715
ENSG00000214894	0.399482	0.27078	0.581142	0.151062	0.168774	0.146509	-0.953286	1.34158	0.0120734	0.0459179	LINC00243	long intergenic non-protein coding RNA 243	lincRNA	401247
ENSG00000051108	16.2698	18.3356	26.5727	7.756	8.32183	7.6124	5.92441	1.34122	9.71008e-07	5.28889e-05	HERPUD1	homocysteine inducible ER protein with ubiquitin like domain 1	protein_coding	9709
ENSG00000253313	2.4005	2.69595	3.61879	1.1663	1.25681	1.00533	1.62784	1.34077	4.46795e-05	0.000790034	C1orf210	chromosome 1 open reading frame 210	protein_coding	149466
ENSG00000150527	4.83264	5.61916	10.7702	2.8196	2.62559	2.4685	5.24958	1.34041	5.68278e-05	0.000936982	MIA2	MIA SH3 domain ER export factor 2	protein_coding	4253
ENSG00000078018	3.25278	3.25973	4.75598	1.48153	1.44801	1.45726	4.77402	1.34017	6.84849e-07	4.16871e-05	MAP2	microtubule associated protein 2	protein_coding	4133
ENSG00000228629	0.235098	0.161253	0	0	0	0.122147	-4.40075	1.33888	0.416403	0.573662	AC092295.1	novel transcript, antisense to ZNF260	antisense	NA
ENSG00000174016	0.159227	0.26648	0.274316	0.0667556	0.100636	0.107546	-1.13031	1.33874	0.0089261	0.0368166	TENT5D	terminal nucleotidyltransferase 5D	protein_coding	169966
ENSG00000243417	0.240746	0.0540415	0.237178	0.27527	0.0943135	0	-3.82706	1.33737	0.288787	0.448028	AC023424.2	ribosomal protein S3A (RPS3A) pseudogene	processed_pseudogene	NA
ENSG00000206717	2.25582	1.99954	0	0.727499	0.299109	0	-4.92024	1.33711	0.417018	0.574166	RF00019		misc_RNA	NA
ENSG00000254473	2.2044	2.62902	2.36266	0.968203	1.00811	0.876517	0.509321	1.33619	5.79771e-05	0.000950742	AL354920.1		antisense	NA
ENSG00000259416	0.31823	0.163705	0.364761	0.366898	0	0.341011	-2.38962	1.3356	0.250071	0.405044	AC021739.3	novel transcript, antisense to AKAP13	antisense	NA
ENSG00000240003	0.0904543	0.20474	0.414722	0.455074	0	0.123365	-3.12315	1.33542	0.267728	0.424471	RPL7P24	ribosomal protein L7 pseudogene 24	processed_pseudogene	NA
ENSG00000103089	0.440823	0.478084	0.35883	0.208732	0.0849253	0.246547	0.278382	1.33453	0.00405292	0.0206958	FA2H	fatty acid 2-hydroxylase	protein_coding	79152
ENSG00000240230	5.83314	6.862	9.0678	3.24442	2.72128	2.6018	4.34545	1.33411	5.43204e-06	0.000181063	COX19	cytochrome c oxidase assembly factor COX19	protein_coding	90639
ENSG00000221763	1.41712	1.94399	1.67355	0.297062	1.0178	0.828308	-2.78338	1.33298	0.0731404	0.169789	MIR1289-1	microRNA 1289-1	miRNA	100302125
ENSG00000205794	0.147598	0.10413	0.166983	0.123761	0.00908637	0.0903796	-2.66672	1.33231	0.127579	0.252484	AC098591.1		transcribed_processed_pseudogene	344967
ENSG00000136826	23.419	23.8851	29.6846	10.3971	10.2542	9.80478	5.94981	1.33158	1.56619e-08	2.91009e-06	KLF4	Kruppel like factor 4	protein_coding	9314
ENSG00000272341	0.41542	0.457735	0.530621	0.162928	0.306062	0.130545	-0.386255	1.33034	0.00297156	0.0165345	AL137003.2	novel transcript	lincRNA	NA
ENSG00000117069	2.88809	3.14213	3.61132	1.02017	1.40272	1.44561	2.78234	1.33024	1.63588e-06	7.78731e-05	ST6GALNAC5	ST6 N-acetylgalactosaminide alpha-2,6-sialyltransferase 5	protein_coding	81849
ENSG00000122644	10.1335	8.46252	9.84474	3.76396	3.90177	3.6026	4.59293	1.3301	3.24956e-08	4.89023e-06	ARL4A	ADP ribosylation factor like GTPase 4A	protein_coding	10124
ENSG00000129455	2.28866	2.46163	2.75158	0.940405	0.652265	1.54914	2.29529	1.32847	0.000685452	0.00580192	KLK8	kallikrein related peptidase 8	protein_coding	11202
ENSG00000197953	1.28773	0.7066	1.07626	0.309306	0.447985	0.42861	2.4677	1.32755	0.000221386	0.00251888	AADACL2	arylacetamide deacetylase like 2	protein_coding	344752
ENSG00000116183	0.0326728	0.0691514	0.740573	0.0574012	0.0375459	0.0569888	-0.713706	1.32579	0.188517	0.333037	PAPPA2	pappalysin 2	protein_coding	60676
ENSG00000218676	0.178769	0.32187	0.540213	0.0468429	0.356297	0.121906	-1.67002	1.32568	0.0814702	0.183639	BRD7P4	bromodomain containing 7 pseudogene 4	processed_pseudogene	NA
ENSG00000222057	1.83135	1.83035	0.981412	2.8518	0	1.22335	-2.91278	1.32528	0.243217	0.397426	RNU4-62P	RNA, U4 small nuclear 62, pseudogene	snRNA	NA
ENSG00000120833	5.55888	5.66604	3.58583	2.22428	1.83853	1.74463	4.24434	1.32501	3.65032e-06	0.000137649	SOCS2	suppressor of cytokine signaling 2	protein_coding	8835
ENSG00000185495	8.18793	7.89792	7.7839	3.63934	3.26894	2.703	4.33804	1.32481	4.56865e-08	6.3031e-06	AC138393.1	septin 7 (SEPT7) pseudogene	transcribed_unprocessed_pseudogene	NA
ENSG00000273500	0.936077	0.513642	1.56065	0	2.15139	0.36476	-4.24889	1.32458	0.272604	0.429867	MIR6129	microRNA 6129	miRNA	102465137
ENSG00000201176	13.1911	17.5286	13.646	4.66415	5.20505	8.05085	-0.0107034	1.32375	0.00242503	0.0142173	RNU6-853P	RNA, U6 small nuclear 853, pseudogene	snRNA	NA
ENSG00000196805	15.6549	27.2222	24.515	9.61384	9.92924	7.30308	3.66751	1.32314	5.41814e-05	0.00090525	SPRR2B	small proline rich protein 2B	protein_coding	6701
ENSG00000261457	0.151626	0.0479999	0.0291686	0.00977983	0.0100523	0.0636286	-3.66917	1.32302	0.247315	0.4019	AC002519.2	zinc finger protein 267 (ZNF267) pseudogene	transcribed_processed_pseudogene	NA
ENSG00000279283	0.693899	0.908985	0.659915	0.401546	0.303234	0.220882	-0.184612	1.32167	0.00164554	0.0107892	AC131009.4	novel transcript	TEC	NA
ENSG00000279579	0.221372	0.596312	0.218091	0.0674982	0.121413	0.203891	-2.43553	1.3216	0.114194	0.233621	LINC01666	long intergenic non-protein coding RNA 1666	lincRNA	101930100
ENSG00000225793	0.985171	1.4651	0.597275	0.422419	0.231568	0.532211	-0.201701	1.32149	0.00810025	0.0343891	AL080250.1		lincRNA	NA
ENSG00000069667	0.386214	0.343348	0.357726	0.205015	0.122136	0.120552	2.35499	1.32134	2.42331e-05	0.000520674	RORA	RAR related orphan receptor A	protein_coding	6095
ENSG00000278412	2.95746	0.811406	0.616346	1.65322	0.637231	0	-3.75945	1.32087	0.294505	0.454602	MIR6854	microRNA 6854	miRNA	102465514
ENSG00000260468	0.237127	0.055764	0	0	0	0.0528005	-4.67558	1.32052	0.414909	0.572142	LINC01290	long intergenic non-protein coding RNA 1290	lincRNA	106144584
ENSG00000225721	0.466815	0.384225	0.370613	0.130474	0.210744	0.138593	-2.37012	1.32029	0.0495353	0.128048	AL592166.1	novel transcript	antisense	NA
ENSG00000258902	0.639988	0.953184	1.27025	0.281091	0.367721	0.475016	-1.51208	1.3196	0.0225424	0.0723366	AL049775.2	novel transcript	lincRNA	NA
ENSG00000278396	0.705885	0.633815	1.17687	0.107615	0.718989	0.400089	-1.72197	1.3195	0.0691198	0.163096	AL122023.1	novel transcript, sense intronic UNC79	sense_intronic	NA
ENSG00000100271	1.79874	2.16874	2.63418	0.888639	0.754185	0.992644	0.86436	1.31886	5.79595e-05	0.000950742	TTLL1	tubulin tyrosine ligase like 1	protein_coding	25809
ENSG00000280136	0.334411	0.244663	0.382018	0.0415411	0.0747227	0.501932	-1.90007	1.3177	0.0852999	0.190014	AC240565.1		lincRNA	NA
ENSG00000224993	0.400555	1.40867	1.00173	0.0305332	0.878752	1.02164	-1.6384	1.3172	0.184641	0.327888	RPL29P12	ribosomal protein L29 pseudogene 12	processed_pseudogene	NA
ENSG00000206129	0.580516	0.499728	0.470608	0.348325	0.096393	0.244887	0.0644932	1.31717	0.00432621	0.0217301	AC006305.1	novel transcript	lincRNA	642484
ENSG00000106541	2.45069	2.32705	2.56612	0.922198	1.02002	1.00154	2.8139	1.31656	4.75209e-06	0.000165634	AGR2	anterior gradient 2, protein disulphide isomerase family member	protein_coding	10551
ENSG00000279430	0.442657	0.850128	0.215253	0.525819	0	0.603713	-3.10303	1.31537	0.265996	0.422572	AL590560.3	novel transcript	TEC	NA
ENSG00000106546	19.2024	20.0382	38.2212	10.6664	10.3017	8.76258	6.72677	1.31518	2.82009e-05	0.000584832	AHR	aryl hydrocarbon receptor	protein_coding	196
ENSG00000178977	0.245035	0.248742	0.442573	0.0958818	0.133751	0.133675	-1.20893	1.3146	0.0192075	0.0641644	LINC00324	long intergenic non-protein coding RNA 324	lincRNA	284029
ENSG00000276651	0.0144912	0.0298184	0.108721	0	0.0249788	0.0508208	-4.09665	1.31345	0.369782	0.530464	AC007950.2	novel transcript	lincRNA	NA
ENSG00000272556	0.99722	1.2366	1.04392	0.456718	0.429733	0.430906	2.65659	1.31319	8.04817e-07	4.69946e-05	GTF2IP13	general transcription factor IIi pseudogene 13	transcribed_unprocessed_pseudogene	NA
ENSG00000011028	2.89538	4.31941	2.55828	1.20557	1.15584	1.49723	3.94845	1.3129	3.89061e-05	0.000724643	MRC2	mannose receptor C type 2	protein_coding	9902
ENSG00000164284	33.9184	30.1505	41.7002	14.3364	13.4822	14.4046	6.6172	1.31222	2.89899e-08	4.53532e-06	GRPEL2	GrpE like 2, mitochondrial	protein_coding	134266
ENSG00000087258	0.553728	0.502767	0.220448	0.17177	0.142315	0.156748	1.96197	1.31218	0.00142463	0.00974568	GNAO1	G protein subunit alpha o1	protein_coding	2775
ENSG00000108932	0.247062	0.348109	0.41889	0.122892	0.230979	0.0881136	-0.293135	1.31094	0.00468988	0.0229611	SLC16A6	solute carrier family 16 member 6	protein_coding	9120
ENSG00000130701	0.152214	0.185421	0.101511	0.0765789	0.0262376	0.0806659	-1.71916	1.31059	0.0577834	0.1432	RBBP8NL	RBBP8 N-terminal like	protein_coding	140893
ENSG00000212710	0.827609	0.755792	1.25497	0.340365	0.444954	0.343993	1.12061	1.31018	0.000202385	0.00235924	CTAGE1	cutaneous T cell lymphoma-associated antigen 1	protein_coding	64693
ENSG00000206448	0.22936	0.728155	1.42033	0.109896	0.423593	0.357497	-2.1942	1.3099	0.115977	0.236224	PPIAP30	peptidylprolyl isomerase A pseudogene 30	processed_pseudogene	NA
ENSG00000278875	0.179302	0.427204	0.157336	0.150344	0.122	0.0441274	-2.13025	1.30945	0.0666115	0.159077	AC025809.2	TEC	TEC	NA
ENSG00000269834	1.08328	1.47033	1.83333	0.702666	0.634168	0.449198	1.63004	1.30943	9.12982e-05	0.00132213	ZNF528-AS1	ZNF528 antisense RNA 1	processed_transcript	NA
ENSG00000261114	0.486564	0.400479	1.25738	0.489579	0.125805	0.246478	-1.63918	1.3092	0.0830794	0.18631	AC012181.1	novel transcript, sense intronic to HERPUD1	sense_intronic	NA
ENSG00000070731	12.7897	15.6052	13.8099	5.14575	5.64396	6.24573	4.7024	1.3091	2.91331e-08	4.53532e-06	ST6GALNAC2	ST6 N-acetylgalactosaminide alpha-2,6-sialyltransferase 2	protein_coding	10610
ENSG00000250303	0.75572	0.680592	1.12718	0.28984	0.38846	0.340699	1.08907	1.30845	0.000127932	0.00168639	AP002884.1		lincRNA	283140
ENSG00000182389	0.132225	0.077957	0.0707468	0.0456061	0.0339454	0.0295988	1.05884	1.30751	0.000954543	0.00725352	CACNB4	calcium voltage-gated channel auxiliary subunit beta 4	protein_coding	785
ENSG00000095370	0.1022	0.0660933	0.136922	0.0550895	0.0629162	0.0170675	-1.4149	1.30735	0.092102	0.200513	SH2D3C	SH2 domain containing 3C	protein_coding	10044
ENSG00000272097	0.138725	0.142727	0	0	0.0498175	0.0180189	-4.12062	1.30675	0.418959	0.576047	AL024498.1	novel transcript	lincRNA	NA
ENSG00000261268	1.93595	1.17277	2.55632	0.77918	0.627365	0.760414	0.737169	1.30478	0.00199161	0.0122988	AC112236.1	novel transcript	lincRNA	NA
ENSG00000082482	2.24854	1.85788	1.65326	0.83147	0.832149	0.654173	2.42083	1.3042	8.90213e-06	0.000260948	KCNK2	potassium two pore domain channel subfamily K member 2	protein_coding	3776
ENSG00000278467	6.67751	8.96476	8.48578	3.13548	3.73442	2.96052	1.58862	1.30248	2.51831e-05	0.000537738	AC138393.3	novel transcript	lincRNA	NA
ENSG00000200170	18.3524	18.4314	16.7024	10.4472	7.69094	4.72382	0.0102849	1.30217	0.00104282	0.00772556	RF00019		misc_RNA	NA
ENSG00000253476	4.05811	2.75694	2.47005	1.26927	1.1936	1.15461	-0.138113	1.30049	0.000915575	0.00706751	AC091185.1	novel transcript	lincRNA	NA
ENSG00000266479	1.67266	2.58137	1.97534	1.11033	0.660736	0.760414	-1.8868	1.3003	0.0408397	0.111223	AC105245.1	heat shock 70kDa protein 9 (mortalin) (HSPA9) pseudogene	processed_pseudogene	NA
ENSG00000254500	0.554524	0.811406	0.205449	0.051663	0.0531026	1.05639	-2.98956	1.29925	0.267267	0.424035	RANP3	RAN, member RAS oncogene family pseudogene 3	processed_pseudogene	NA
ENSG00000150471	4.31364	4.32478	5.0894	1.70199	2.03644	1.84429	5.33474	1.29908	2.1432e-08	3.63083e-06	ADGRL3	adhesion G protein-coupled receptor L3	protein_coding	23284
ENSG00000271644	1.37882	3.27852	4.46989	0.770756	0.792233	2.14912	-2.2926	1.29885	0.0888799	0.195344	AC242498.1	RAP1, GTP-GDP dissociation stimulator 1 (RAP1GDS1) pseudogene	processed_pseudogene	NA
ENSG00000224750	0.476648	0.192072	0.413896	0.149875	0.0941428	0.162518	-0.721269	1.29866	0.0119082	0.0454321	AL391704.1	novel transcript	lincRNA	NA
ENSG00000075461	0.12578	0.0455516	0	0	0.0216809	0.011763	-3.7549	1.29824	0.450752	0.605524	CACNG4	calcium voltage-gated channel auxiliary subunit gamma 4	protein_coding	27092
ENSG00000165983	8.26693	9.70297	15.0011	4.50602	4.1849	4.35364	4.6623	1.29734	6.82324e-06	0.000213307	PTER	phosphotriesterase related	protein_coding	9317
ENSG00000265871	4.49568	1.12618	2.60707	0.983378	0	8.37829	-2.33686	1.29715	0.313737	0.474802	MIR3174	microRNA 3174	miRNA	100422841
ENSG00000272885	1.45761	1.59963	0.607541	0.780849	0.244272	0.441765	-1.80278	1.2964	0.0670316	0.159744	AC092574.1	novel transcript	lincRNA	NA
ENSG00000164220	0.123982	0.102047	0.165365	0.0207918	0.094033	0.0657043	-2.2799	1.29624	0.0428888	0.115437	F2RL2	coagulation factor II thrombin receptor like 2	protein_coding	2151
ENSG00000265888	0.338263	0.708697	0.128173	0.825113	0	0.191724	-2.90707	1.29587	0.328287	0.488811	DSCAS	DSC1/DSC2 antisense RNA	antisense	101927698
ENSG00000264281	76.7423	12.2023	29.2606	9.87161	4.88544	30.7536	0.945864	1.2954	0.087509	0.193271	AC016596.1	ribosomal protein L41 (RPL41) pseudogene	processed_pseudogene	NA
ENSG00000007174	0.0230344	0.032148	0.0467522	0.0151155	0.0103578	0.0148296	-1.33763	1.29526	0.018001	0.0611896	DNAH9	dynein axonemal heavy chain 9	protein_coding	1770
ENSG00000232298	0.337724	0.408784	0	0.0333154	0	0.170306	-3.41688	1.29485	0.450051	0.60497	AL138902.1		antisense	NA
ENSG00000205707	4.90302	5.77238	7.49612	2.38228	3.13215	1.98848	3.0613	1.29445	2.88471e-05	0.000593597	ETFRF1	electron transfer flavoprotein regulatory factor 1	protein_coding	144363
ENSG00000095585	3.27081	2.6232	2.41243	1.32252	0.998474	1.04065	3.0524	1.2944	9.13063e-06	0.000263484	BLNK	B cell linker	protein_coding	29760
ENSG00000273261	0.900143	0.500599	0.912615	0.142794	0.293546	0.568796	-1.70134	1.29392	0.0505505	0.129928	AC092953.2	novel transcript, antisense to ATP11B	antisense	NA
ENSG00000226823	1.96491	2.11716	4.1694	1.16828	0.800555	1.2529	-0.487017	1.2927	0.00549994	0.025782	SUGT1P1	SUGT1 pseudogene 1	unprocessed_pseudogene	NA
ENSG00000240521	0.144317	0.0791896	0.0300763	0	0.0829212	0.0562359	-3.49636	1.2927	0.27999	0.438693	AC092979.1	novel transcript	antisense	NA
ENSG00000095752	1.17147	1.2105	2.0221	0.629936	0.537746	0.585491	1.35352	1.2907	0.000245875	0.00271052	IL11	interleukin 11	protein_coding	3589
ENSG00000150281	1.21613	1.91782	1.8657	0.411317	0.783902	0.931847	0.340063	1.29051	0.00146069	0.00991292	CTF1	cardiotrophin 1	protein_coding	1489
ENSG00000007216	0.0263568	0.0347099	0.0483371	0	0.0408887	0.0369735	-3.84294	1.29034	0.331064	0.491477	SLC13A2	solute carrier family 13 member 2	protein_coding	9058
ENSG00000228445	1.61021	2.69914	1.48962	1.07025	0.389256	1.02534	-0.0229392	1.29033	0.00778139	0.0334297	UGT1A2P	UDP glucuronosyltransferase family 1 member A2, pseudogene	unprocessed_pseudogene	NA
ENSG00000240668	0.0826651	0.1458	0.127977	0.178237	0	0.119645	-3.08527	1.28938	0.272403	0.429609	KRT8P36	keratin 8 pseudogene 36	processed_pseudogene	NA
ENSG00000258798	0.673481	0.277163	0.140356	0	0.241853	0.306173	-4.22094	1.28937	0.336265	0.496584	AL133153.2	novel transcript, antisense to CCDC88C	lincRNA	NA
ENSG00000109738	0.840683	0.752644	0.372943	0.239093	0.394055	0.168583	0.474537	1.2893	0.00565542	0.0262915	GLRB	glycine receptor beta	protein_coding	2743
ENSG00000181409	0.0846855	0.0944359	0.0227726	0.0160342	0.0141266	0.0447087	-1.98948	1.28926	0.130597	0.256755	AATK	apoptosis associated tyrosine kinase	protein_coding	9625
ENSG00000215874	1.39697	1.37093	0.537477	0.247786	0.324152	0.753721	-0.863623	1.28925	0.0549303	0.137744	CAPNS1P1	calpain small subunit 1 pseudogene 1	processed_pseudogene	NA
ENSG00000225518	0.745669	0.392114	0.4662	0.173678	0.107111	0.403561	-1.91261	1.28878	0.0468174	0.122898	LINC01703	long intergenic non-protein coding RNA 1703	lincRNA	NA
ENSG00000268568	0.166469	0.189715	0.523058	0.0751603	0.0662183	0.209572	-2.14803	1.28863	0.0968401	0.20794	AC007228.1	novel transcript	lincRNA	NA
ENSG00000164120	1.85771	1.55435	1.73321	0.763368	0.678607	0.656774	2.8717	1.28801	1.21692e-06	6.3291e-05	HPGD	15-hydroxyprostaglandin dehydrogenase	protein_coding	3248
ENSG00000174514	0.0558036	0.0701047	0.041622	0.0418658	0.0101253	0.0228894	-2.38065	1.28757	0.0744901	0.17209	MFSD4A	major facilitator superfamily domain containing 4A	protein_coding	148808
ENSG00000148841	9.12764	9.67986	15.4555	4.36252	4.48609	4.82488	5.72357	1.28728	3.01156e-06	0.000120709	ITPRIP	inositol 1,4,5-trisphosphate receptor interacting protein	protein_coding	85450
ENSG00000277959	2.76594	1.60204	2.60462	1.03077	1.01535	0.718533	-1.21192	1.28711	0.0181095	0.0614678	AL162274.2	novel transcript, antisense to BNIP3	antisense	NA
ENSG00000259088	0.303668	0.593612	1.1075	0.222797	0.098145	0.562066	-3.26446	1.28703	0.149639	0.282828	AL137779.2	novel transcript, antisense to PPP2R5C	antisense	NA
ENSG00000165816	0.0309095	0.0169606	0.0429444	0	0.0133199	0.0521927	-3.18803	1.2859	0.319127	0.480595	VWA2	von Willebrand factor A domain containing 2	protein_coding	340706
ENSG00000274751	0.171505	0.23527	0.183294	0.12537	0.102333	0.0411263	-1.27215	1.28515	0.0157609	0.0554737	AC120498.9	novel transcript, antisense to UBE2I	antisense	NA
ENSG00000189350	0.0025745	0.00565069	0	0	0	0.0026752	-4.39292	1.28476	0.42279	0.579758	TOGARAM2	TOG array regulator of axonemal microtubules 2	protein_coding	165186
ENSG00000280214	0.801763	1.35942	0.574791	0.51093	0.214213	0.387403	-0.000235436	1.28439	0.00685908	0.030234	AC027682.7	TEC	TEC	NA
ENSG00000203865	0.920146	1.0136	1.23996	0.539498	0.292172	0.501433	0.638177	1.28405	0.000968925	0.00732176	ATP1A1-AS1	ATP1A1 antisense RNA 1	processed_transcript	84852
ENSG00000198496	3.05059	3.79301	4.01066	1.6055	1.16076	1.73249	2.23622	1.28287	7.18334e-05	0.00110928	NBR2	neighbor of BRCA1 lncRNA 2	bidirectional_promoter_lncRNA	10230
ENSG00000280828	2.60517	3.54562	3.69361	1.80602	1.18453	1.13505	0.574004	1.28259	0.000319541	0.00328231	AC090114.3	pseudogene similar to part of tousled-like kinase 2 (TLK2)	unprocessed_pseudogene	NA
ENSG00000240122	0.471182	0.0705126	0.142831	0	0.47993	0.0333827	-3.96992	1.28238	0.388662	0.548152	FABP5P11	fatty acid binding protein 5 pseudogene 11	processed_pseudogene	NA
ENSG00000089101	0.0325151	0.0860221	0.0329133	0.0350535	0.0340286	0.00543005	-2.16441	1.28205	0.106636	0.222463	CFAP61	cilia and flagella associated protein 61	protein_coding	26074
ENSG00000278383	1.97058	1.83219	2.09901	0.305987	1.50966	1.08071	-0.779287	1.28189	0.0175982	0.0600684	AL031673.1	novel transcript, antisense to ZNF337	antisense	NA
ENSG00000213235	8.08177	8.3149	14.2862	3.41853	4.33263	4.56448	3.28479	1.28185	0.00122198	0.00868693	EEF1A1P16	eukaryotic translation elongation factor 1 alpha 1 pseudogene 16	processed_pseudogene	NA
ENSG00000150556	2.94021	2.20474	3.61635	1.20621	1.18152	1.14219	2.87313	1.27984	2.38974e-05	0.000515987	LYPD6B	LY6/PLAUR domain containing 6B	protein_coding	130576
ENSG00000260296	0.734892	1.13716	1.61731	0.382047	0.519368	0.492546	-0.598232	1.27901	0.0101204	0.0403033	AC095057.3	novel transcript, overlapping N4BP2	sense_overlapping	NA
ENSG00000172216	26.6296	30.7914	41.8248	14.033	12.356	13.9373	5.27819	1.27861	7.87386e-07	4.63974e-05	CEBPB	CCAAT enhancer binding protein beta	protein_coding	1051
ENSG00000100311	0.0361721	0.0669879	0.0829223	0.0909906	0	0.0810469	-2.71735	1.27809	0.274973	0.432622	PDGFB	platelet derived growth factor subunit B	protein_coding	5155
ENSG00000178860	0.828943	1.65603	2.22736	0.41839	0.603455	0.884365	0.505268	1.2777	0.00830887	0.0350231	MSC	musculin	protein_coding	9242
ENSG00000258068	1.82608	0.93938	0.792838	0.44659	0.196729	0.85981	-1.18538	1.27767	0.0778961	0.177759	AC079600.3	novel transcript, sense intronic to PRICKLE1	sense_intronic	NA
ENSG00000267212	0.131485	0.288593	0.438431	0.25725	0	0.273256	-3.36278	1.27728	0.272082	0.429351	AC018761.3	novel transcript	lincRNA	NA
ENSG00000057149	107.497	89.3288	109.347	45.8262	44.9504	35.8359	7.61421	1.27714	4.93982e-08	6.50363e-06	SERPINB3	serpin family B member 3	protein_coding	6317
ENSG00000157315	0.0602601	0.0991974	0.160748	0.0303168	0.0415487	0.0469629	-3.2484	1.27639	0.150156	0.283472	TMED6	transmembrane p24 trafficking protein 6	protein_coding	146456
ENSG00000263567	0.370415	0.332596	0.505281	0.169414	0.174134	0.131217	-3.2403	1.27629	0.126645	0.251188	AC007923.1	novel transcript	lincRNA	NA
ENSG00000238141	1.009	1.742	1.29245	0.639694	0.72115	0.364408	-1.11302	1.27483	0.00844227	0.0354234	BRWD1-AS1	BRWD1 antisense RNA 1	antisense	100874093
ENSG00000127084	0.0259845	0.0142582	0	0.0217879	0	0	-4.20026	1.27408	0.461568	0.615744	FGD3	FYVE, RhoGEF and PH domain containing 3	protein_coding	89846
ENSG00000163009	0.999118	1.00137	0.345617	0.170971	0.410049	0.32841	0.256204	1.2739	0.0171088	0.0588076	C2orf48	chromosome 2 open reading frame 48	lincRNA	348738
ENSG00000204538	0.399257	0.815463	0.48075	0.309978	0.114702	0.299632	-1.42036	1.27348	0.042115	0.113982	PSORS1C2	psoriasis susceptibility 1 candidate 2	protein_coding	170680
ENSG00000280739	0.325522	0.396742	0.430523	0.139099	0.140278	0.200026	0.256009	1.27243	0.00141316	0.00968738	EIF1B-AS1	EIF1B antisense RNA 1	processed_transcript	440952
ENSG00000175426	0.269164	0.242642	0.291159	0.0967257	0.115991	0.117371	-0.497962	1.27174	0.000834454	0.00664334	PCSK1	proprotein convertase subtilisin/kexin type 1	protein_coding	5122
ENSG00000284343	2.9476	3.54584	0.189013	0	0.390835	3.88753	-3.42958	1.27174	0.424827	0.581651	MIR631	microRNA 631	miRNA	693216
ENSG00000278959	0.0549448	0.0904475	0.194662	0.0115178	0.171661	0.0321154	-2.50195	1.27113	0.160507	0.296533	AC006378.2	tec	TEC	NA
ENSG00000149972	0.166262	0.15376	0.112124	0.0532578	0.0708424	0.0524119	-0.199599	1.27111	0.00327215	0.0177222	CNTN5	contactin 5	protein_coding	53942
ENSG00000069493	1.37862	1.39626	1.22463	0.59848	0.577236	0.48577	2.28189	1.27107	1.39402e-06	6.9671e-05	CLEC2D	C-type lectin domain family 2 member D	protein_coding	29121
ENSG00000275846	0.0822353	0.0961854	0.180401	0.0362916	0.026112	0.0978201	-1.98726	1.2707	0.0548487	0.137563	AL513548.3		lincRNA	NA
ENSG00000101049	0.0492054	0.0539998	0.0875058	0.0110023	0.0452356	0.0306781	-2.26383	1.27061	0.0650481	0.156197	SGK2	SGK2, serine/threonine kinase 2	protein_coding	10110
ENSG00000175906	12.3532	15.8896	18.8104	5.75844	6.05528	7.61304	3.93453	1.2703	2.94166e-06	0.000118697	ARL4D	ADP ribosylation factor like GTPase 4D	protein_coding	379
ENSG00000108187	0.581971	0.828114	1.44446	0.283967	0.467574	0.392053	1.3376	1.26893	0.00151788	0.010184	PBLD	phenazine biosynthesis like protein domain containing	protein_coding	64081
ENSG00000274452	2.58197	1.1725	0.742196	0.597235	0.153469	1.17958	-2.56161	1.2687	0.139669	0.269353	RF00004		snRNA	NA
ENSG00000176826	0.904856	1.41668	2.23011	0.490694	0.724763	0.605542	1.4298	1.26815	0.00116305	0.00838181	FKBP9P1	FK506 binding protein 9 pseudogene 1	transcribed_unprocessed_pseudogene	360132
ENSG00000120051	0.268405	0.315598	0.179796	0.0401888	0.165235	0.153148	-1.0299	1.26608	0.027385	0.0833566	CFAP58	cilia and flagella associated protein 58	protein_coding	159686
ENSG00000224349	1.46178	1.12295	0.406188	0.163427	0.335961	0.683532	-2.01588	1.2656	0.169691	0.308627	AL365226.1	novel transcript	antisense	105377849
ENSG00000214140	0.173099	0.477552	0.213775	0.131704	0.063543	0.15239	-0.66783	1.26556	0.0228399	0.0730167	PRCD	photoreceptor disc component	protein_coding	768206
ENSG00000260288	0.0409933	0.101222	0.0512589	0.085932	0.00588844	0.0212984	-3.25805	1.26427	0.19543	0.341504	AC019294.2		processed_transcript	NA
ENSG00000239705	0.154595	0.839805	1.75266	0.311105	0.346422	0.19277	-2.18451	1.2637	0.170294	0.309429	AL354710.2	novel transcript	antisense	NA
ENSG00000136155	18.3036	15.9706	24.8391	7.77886	8.69271	7.80048	6.22234	1.26243	5.53268e-07	3.71641e-05	SCEL	sciellin	protein_coding	8796
ENSG00000197332	0.0703741	0.0827476	0.134091	0.0505787	0.0303264	0.0352576	-2.26504	1.26161	0.058354	0.144319	AC008543.1	novel transcript	lincRNA	NA
ENSG00000280043	0.139063	0.0408784	0	0	0	0.077412	-4.60831	1.26103	0.483537	0.634616	AC118282.4	tec	TEC	NA
ENSG00000254837	1.40518	1.82469	2.08119	0.869381	0.746632	0.616663	1.10414	1.25997	8.60814e-05	0.00126245	AP001372.2	uncharacterized LOC100287896	bidirectional_promoter_lncRNA	100287896
ENSG00000079156	4.82062	5.10469	7.26199	2.30036	2.44485	2.3319	5.22374	1.25942	8.10359e-07	4.70294e-05	OSBPL6	oxysterol binding protein like 6	protein_coding	114880
ENSG00000234684	1.26556	1.40726	1.64536	0.572749	0.65372	0.578061	1.75348	1.25927	9.73006e-06	0.000273725	SDCBP2-AS1	SDCBP2 antisense RNA 1	antisense	100507495
ENSG00000266555	3.31813	6.99838	5.01344	2.26057	1.78736	2.10108	-1.73116	1.25925	0.058329	0.144288	MIR3145	microRNA 3145	miRNA	100423001
ENSG00000260723	0.455502	0.656098	1.01257	0.0954843	0.32715	0.621231	-2.17471	1.25917	0.101259	0.214609	AC007598.1	novel transcript, sense intronic to a novel protein	sense_intronic	NA
ENSG00000238035	1.60062	1.78196	1.10292	0.946462	0.398703	0.591263	0.811951	1.25912	0.00143058	0.00977673	AC138035.1	novel transcript	lincRNA	NA
ENSG00000179477	8.9362	9.11879	10.49	3.59331	4.15245	4.1892	4.7598	1.25877	6.55904e-06	0.000208442	ALOX12B	arachidonate 12-lipoxygenase, 12R type	protein_coding	242
ENSG00000260528	0.507456	0.464083	0.307083	0.132378	0.255935	0.152333	0.242383	1.25842	0.00165736	0.0108144	FAM157C	family with sequence similarity 157 member C	lincRNA	NA
ENSG00000259520	0.128563	0.0673383	0.214344	0.0294	0.0705115	0.0546513	-3.61837	1.25824	0.178716	0.320188	AC051619.5	novel transcript, antisense to SLC28A2	antisense	NA
ENSG00000202459	1.57457	1.5552	2.49392	2.50853	0.40712	0.368137	-3.19803	1.25697	0.17163	0.311212	RF00019		misc_RNA	NA
ENSG00000253549	0.1894	0.0890804	0.202997	0.12478	0.139917	0.0105433	-2.79781	1.25697	0.179162	0.320838	CA3-AS1	CA3 antisense RNA 1	antisense	100996348
ENSG00000184154	0.133344	0.199346	0.154259	0.0273816	0.0773978	0.133611	-0.579782	1.25695	0.0209043	0.0683075	LRTOMT	leucine rich transmembrane and O-methyltransferase domain containing	protein_coding	220074
ENSG00000276103	3.92432	1.67483	0	0.73123	0.125268	0.113273	-3.85329	1.25665	0.441499	0.597307	RF00015		snRNA	NA
ENSG00000223518	0.109963	0.101156	0.15098	0.0867797	0.0891978	0.0151232	-2.34516	1.25552	0.0991384	0.211405	CSNK1A1P1	casein kinase 1 alpha 1 pseudogene 1	transcribed_processed_pseudogene	NA
ENSG00000163596	0.771806	0.726384	0.82129	0.309451	0.354031	0.308877	2.15683	1.2555	2.80704e-06	0.000114671	ICA1L	islet cell autoantigen 1 like	protein_coding	130026
ENSG00000154781	10.8173	13.2135	16.4443	5.73808	6.15351	4.97171	4.71904	1.25524	9.74381e-07	5.29475e-05	CCDC174	coiled-coil domain containing 174	protein_coding	51244
ENSG00000157557	82.6178	83.9074	119.248	39.6211	38.6168	39.8396	7.9968	1.25499	1.03166e-07	1.09034e-05	ETS2	ETS proto-oncogene 2, transcription factor	protein_coding	2114
ENSG00000246523	0.170909	0.0602875	0.0814125	0.112598	0	0.0951395	-3.6527	1.25404	0.283964	0.443201	AP001528.1		lincRNA	100506368
ENSG00000231648	0.552866	0.43936	0.381416	0.20781	0.0492926	0.505157	-1.95651	1.25388	0.141944	0.272442	LINC01698	long intergenic non-protein coding RNA 1698	lincRNA	NA
ENSG00000239704	1.40445	1.4234	1.41104	0.601997	0.663938	0.522766	1.37739	1.2534	5.52738e-05	0.000919847	CDRT4	CMT1A duplicated region transcript 4	protein_coding	284040
ENSG00000226432	6.76726	7.05424	9.05192	2.79652	2.69061	4.20104	2.22158	1.25291	4.77992e-05	0.000829287	AC010342.1	AKT interacting protein (AKTIP) pseudogene	processed_pseudogene	NA
ENSG00000278001	0.245861	0.404725	0.819814	0.171795	0.211899	0.159674	-3.27963	1.25154	0.132912	0.259913	AL591926.7	family with sequence similarity 27, member D1 (FAM27D1) pseudogene	processed_pseudogene	NA
ENSG00000166833	7.71055	9.83674	12.2234	3.68209	3.88957	4.81687	6.53823	1.25147	1.22016e-06	6.33165e-05	NAV2	neuron navigator 2	protein_coding	89797
ENSG00000265802	1.36956	1.3621	4.51918	0.526338	0.541005	2.04576	-1.25811	1.25099	0.0774316	0.177092	RN7SL49P	RNA, 7SL, cytoplasmic 49, pseudogene	misc_RNA	NA
ENSG00000220739	0.477192	0.999768	1.3742	0.545624	0.710383	0.135234	-2.69141	1.25052	0.0981803	0.210098	AL513475.2	5'-nucleotidase domain containing 1 (NT5DC1) pseudogene	processed_pseudogene	NA
ENSG00000263142	0.0536237	0.0441364	0.0754337	0.0224816	0.0259966	0.0208954	-2.28871	1.25013	0.0545927	0.137166	LRRC37A17P	leucine rich repeat containing 37 member A17, pseudogene	transcribed_unprocessed_pseudogene	NA
ENSG00000224985	1.12173	0.99713	1.30912	0.639585	0.464052	0.349682	-1.75574	1.2499	0.0411593	0.111935	AL590714.1	novel transcript	antisense	NA
ENSG00000170271	1.44106	1.49425	1.28765	0.525186	0.645349	0.605576	2.79826	1.24974	1.38975e-06	6.96084e-05	FAXDC2	fatty acid hydroxylase domain containing 2	protein_coding	10826
ENSG00000261212	0.384303	0.35585	0.560631	0.926431	0	0.299501	-2.94794	1.24901	0.274128	0.431678	AC234778.2	novel transcript	lincRNA	NA
ENSG00000285856	0.168627	0.405703	0.291953	0.195776	0.0335385	0.202181	-2.12098	1.24901	0.107361	0.223491	AL353704.1	novel transcript, antisense to ARHGEF7	antisense	NA
ENSG00000177112	0.81209	1.02756	1.07103	0.355712	0.386517	0.481753	-0.384266	1.24664	0.00119311	0.00852643	MRVI1-AS1	MRVI1 antisense RNA 1	antisense	100129827
ENSG00000164691	0.257847	0.205382	0.370953	0.149948	0.0788552	0.119921	-0.553787	1.24655	0.00642318	0.0288309	TAGAP	T cell activation RhoGTPase activating protein	protein_coding	117289
ENSG00000285759	0.531419	0	0.0699471	0	0.241058	0	-5.19897	1.24612	0.494206	0.643414	AL138885.3	novel transcript	lincRNA	NA
ENSG00000230295	3.68208	3.66867	2.94827	0.893726	2.21306	1.47255	-0.415318	1.24504	0.00465135	0.0228647	GTF2IP23	general transcription factor IIi pseudogene 23	unprocessed_pseudogene	NA
ENSG00000284882	0.129373	0.0236632	0.15578	0.0120532	0.0867238	0.0224056	-3.91272	1.24456	0.268214	0.424923	AL359762.1		bidirectional_promoter_lncRNA	NA
ENSG00000183760	1.64198	1.24786	1.01289	0.59661	0.471719	0.533189	2.19457	1.24392	0.000360764	0.00358379	ACP7	acid phosphatase 7, tartrate resistant (putative)	protein_coding	390928
ENSG00000277255	2.35459	1.50734	1.96282	2.19369	0	2.03891	-3.15617	1.24305	0.266291	0.422894	MIR7854	microRNA 7854	miRNA	102465840
ENSG00000219626	0.577686	0.876933	1.19094	0.362566	0.387576	0.339681	1.16078	1.24159	0.000518152	0.00472801	FAM228B	family with sequence similarity 228 member B	protein_coding	375190
ENSG00000264468	1.21467	4.39898	3.24022	2.2407	0.209376	2.0826	-2.9988	1.24131	0.196039	0.342385	MIR4520-1	microRNA 4520-1	miRNA	100616401
ENSG00000161149	0.0961663	0.125324	0.126929	0.0537568	0.0345342	0.0562094	-2.80832	1.2412	0.0691331	0.163096	TUBA3FP	tubulin alpha 3f pseudogene	processed_transcript	113691
ENSG00000171483	0.00909866	0	0.0910173	0	0	0.0212728	-4.24281	1.24102	0.463632	0.617104	SSX6P	SSX family member 6, pseudogene	transcribed_unprocessed_pseudogene	NA
ENSG00000236035	0.0429429	0.229745	0.107394	0.0540113	0.0740218	0.0167335	-3.89668	1.24073	0.293639	0.45363	AL513343.1	TGF beta-inducible nuclear protein 1 (TINP1) pseudogene	processed_pseudogene	NA
ENSG00000145242	0.342425	0.395718	0.312843	0.160963	0.174391	0.115911	1.16208	1.24033	0.000104058	0.00145215	EPHA5	EPH receptor A5	protein_coding	2044
ENSG00000280279	0.227171	0.220369	0.473433	0.0612266	0.258723	0.113813	-1.17341	1.24026	0.0425144	0.114699	AC240565.2	novel transcript	lincRNA	NA
ENSG00000263155	0.903059	0.584792	0.946539	0.300658	0.389156	0.315669	0.438798	1.24024	0.00122793	0.00871312	MYZAP	myocardial zonula adherens protein	protein_coding	100820829
ENSG00000285650	0.255161	0.315025	0.381098	0.0668599	0.265729	0.132571	-0.550468	1.24003	0.0174713	0.0597582	AL157827.2	Novel transcript, antisense to CENPP	antisense	NA
ENSG00000140986	0.154146	0.0761245	0.0513994	0.0155101	0.0425129	0.052858	-2.64807	1.23918	0.134294	0.261859	RPL3L	ribosomal protein L3 like	protein_coding	6123
ENSG00000229589	0.155393	0.155705	0.0168962	0	0.081521	0.131634	-2.72888	1.23916	0.357899	0.518692	ACVR2B-AS1	ACVR2B antisense RNA 1	antisense	100128640
ENSG00000176472	0.168893	0.264991	0.299182	0.0663826	0.0909765	0.164531	-1.21259	1.23909	0.0153686	0.0544614	ZNF575	zinc finger protein 575	protein_coding	284346
ENSG00000264812	0.12504	0.514587	0.125082	0	0.517282	0.136427	-3.3635	1.23871	0.3141	0.475235	AC132938.2	novel transcript, sense intronic C17orf101	sense_intronic	NA
ENSG00000268889	0.334632	0.450701	0.177516	0.306096	0.0262188	0.165958	-3.37207	1.23745	0.227625	0.379842	AC008750.7	novel transcript	lincRNA	NA
ENSG00000125384	0.268181	0.266012	0.108913	0.0634245	0.0770449	0.107181	-1.40033	1.23743	0.0486622	0.126415	PTGER2	prostaglandin E receptor 2	protein_coding	5732
ENSG00000267919	0.251002	0.309891	0	0.0263081	0	0.12226	-4.28923	1.23704	0.446947	0.602192	AC009955.2	novel transcript	lincRNA	NA
ENSG00000258628	0.0541573	0.117011	0.101579	0.238407	0	0.0738619	-2.53769	1.23694	0.292144	0.451817	AC126603.1	BMS1 homolog, ribosome assembly protein (yeast) (BMS1) pseudogene	unprocessed_pseudogene	NA
ENSG00000230498	1.12913	2.0277	0.912737	1.29106	0.206427	0.559983	-1.15272	1.23684	0.0543187	0.136671	AL035409.1	novel transcript	antisense	NA
ENSG00000230063	1.88368	1.72268	1.13408	0.680044	0.270578	1.32529	-0.41892	1.23633	0.0253907	0.0789796	AL360091.2	novel transcript, sense intronic to PPP2R5A	sense_intronic	NA
ENSG00000183196	0.00394557	0.0324751	0.0148009	0.0181959	0	0.0122997	-3.57571	1.23616	0.322582	0.483684	CHST6	carbohydrate sulfotransferase 6	protein_coding	4166
ENSG00000256185	2.57058	1.87166	4.0385	0.165802	4.34577	1.69514	-1.97228	1.23578	0.148934	0.281797	AC055720.2	novel transcript	3prime_overlapping_ncRNA	NA
ENSG00000174564	96.0293	100.06	123.668	45.977	44.1171	45.016	7.32953	1.23511	9.60937e-09	1.95929e-06	IL20RB	interleukin 20 receptor subunit beta	protein_coding	53833
ENSG00000251023	0.716414	0.904447	0.758864	0.325197	0.301761	0.382014	0.62023	1.23424	0.000174649	0.00211325	AC114980.1	novel transcript	sense_intronic	NA
ENSG00000114200	5.00451	4.3825	4.60419	2.10507	1.83561	1.98665	3.31733	1.23382	6.84804e-07	4.16871e-05	BCHE	butyrylcholinesterase	protein_coding	590
ENSG00000226057	4.43937	6.29978	4.25243	2.16209	1.77046	2.39136	3.68232	1.23355	6.84731e-06	0.000213481	PHF2P2	PHD finger protein 2 pseudogene 2	transcribed_unprocessed_pseudogene	NA
ENSG00000147180	5.70585	6.3942	10.3005	3.02904	3.49713	2.78354	4.39007	1.23354	2.38929e-05	0.000515987	ZNF711	zinc finger protein 711	protein_coding	7552
ENSG00000229785	0.486899	0.445284	0.601313	0.16633	0.155422	0.35135	-1.76063	1.23222	0.0311154	0.0914995	SLC25A38P1	solute carrier family 25 member 38 pseudogene 1	processed_pseudogene	NA
ENSG00000164520	3.50411	3.35941	4.97857	1.41925	2.25895	1.43823	3.08436	1.23216	4.46175e-05	0.000789544	RAET1E	retinoic acid early transcript 1E	protein_coding	135250
ENSG00000075673	14.54	11.5988	13.5792	5.04618	5.42436	6.39077	5.72936	1.232	2.69418e-07	2.2012e-05	ATP12A	ATPase H+/K+ transporting non-gastric alpha2 subunit	protein_coding	479
ENSG00000180245	0.490878	0.327072	0.292288	0.1176	0.191388	0.145737	-1.55805	1.23174	0.0297769	0.0885501	RRH	retinal pigment epithelium-derived rhodopsin homolog	protein_coding	10692
ENSG00000272195	0.273807	0.329998	0.391285	0.122993	0.134848	0.160041	-1.72798	1.23154	0.0161052	0.0562815	AL356512.1	novel transcript, antisense to EFCAB2	antisense	NA
ENSG00000100031	0.0882102	0.176775	0.0671391	0.019295	0.0628034	0.0627676	-1.67111	1.23148	0.0777787	0.177569	GGT1	gamma-glutamyltransferase 1	protein_coding	2678
ENSG00000278861	7.75288	5.9853	5.94399	2.77588	3.04832	2.46976	1.18914	1.23066	7.43507e-05	0.00113521	AC117503.2	novel transcript	TEC	NA
ENSG00000118491	0.6426	0.774014	1.04523	0.236555	0.688915	0.256508	-0.825959	1.23034	0.0249446	0.0780028	ZC2HC1B	zinc finger C2HC-type containing 1B	protein_coding	153918
ENSG00000201608	3.11366	2.75992	2.69543	2.51038	0.516068	1.2133	-1.71859	1.22977	0.060081	0.147345	RNU4-42P	RNA, U4 small nuclear 42, pseudogene	snRNA	NA
ENSG00000270820	0.571756	0.591814	0.527175	0.334138	0.134393	0.290309	-0.34381	1.22948	0.00599771	0.027429	AC016727.1	novel transcript, antisense to XPO1	antisense	NA
ENSG00000265435	0.662548	1.27243	0.55231	0	0	5.16348	-4.00814	1.22911	0.425049	0.581885	MIR3121	microRNA 3121	miRNA	100423032
ENSG00000126562	0.287378	0.440063	0.637904	0.21855	0.13248	0.22136	0.32987	1.22867	0.00428906	0.0216028	WNK4	WNK lysine deficient protein kinase 4	protein_coding	65266
ENSG00000223573	8.78491	8.23246	8.94919	3.7056	3.64671	3.71645	4.8659	1.22817	2.08254e-08	3.60764e-06	TINCR	TINCR ubiquitin domain containing	protein_coding	NA
ENSG00000170381	0.320971	0.398768	0.321416	0.160803	0.142666	0.140018	0.893908	1.22791	0.000139741	0.00179068	SEMA3E	semaphorin 3E	protein_coding	9723
ENSG00000205959	0	0.0373357	0.0840305	0.0380352	0	0.00785592	-3.96103	1.22677	0.4379	0.594042	AC105345.1	novel transcript	lincRNA	NA
ENSG00000215853	11.7594	12.1771	12.047	5.12189	5.21123	5.05015	5.24681	1.22659	1.89914e-08	3.39196e-06	RPTN	repetin	protein_coding	126638
ENSG00000110628	0.131155	0.405474	0.154666	0.0885152	0.137851	0.0573396	-0.57088	1.22637	0.0291393	0.0871909	SLC22A18	solute carrier family 22 member 18	protein_coding	5002
ENSG00000234756	0.578087	0.753366	0.702774	0.242362	0.435953	0.225262	-0.973511	1.22589	0.0260645	0.080478	AC024597.1		lincRNA	NA
ENSG00000259065	0.321323	0.58998	0.247255	0.103626	0.0852112	0.346734	-2.85978	1.22553	0.143682	0.274795	AC005520.2		antisense	NA
ENSG00000282458	0.126244	0.181288	0.158978	0.105856	0.0347251	0.0753602	-0.659725	1.22414	0.0104801	0.0414241	WASH5P	WAS protein family homolog 5, pseudogene	transcribed_processed_pseudogene	375690
ENSG00000275481	1.22693	2.01543	1.53417	0.579775	0.846849	0.628005	1.2735	1.22309	0.000202405	0.00235924	AC025031.4	novel transcript	lincRNA	NA
ENSG00000224613	0.346505	0.460708	0.311071	0.156447	0.183778	0.124636	-2.61171	1.22247	0.111419	0.229553	AC095032.1	uncharacterized LOC101928436	bidirectional_promoter_lncRNA	101928436
ENSG00000159516	116.433	123.038	123.89	53.5716	45.6978	56.9316	6.30419	1.22224	5.37718e-05	0.000900366	SPRR2G	small proline rich protein 2G	protein_coding	6706
ENSG00000198860	9.50581	10.2426	14.5444	5.0033	5.14847	4.36436	6.00872	1.22205	8.18548e-07	4.71484e-05	TSEN15	tRNA splicing endonuclease subunit 15	protein_coding	116461
ENSG00000151876	4.68297	5.88384	5.27247	2.13837	2.34871	2.30409	3.40352	1.22155	7.0548e-07	4.25504e-05	FBXO4	F-box protein 4	protein_coding	26272
ENSG00000279039	0.661103	0.517201	0.256455	0.1427	0.225655	0.198947	-0.298878	1.22144	0.0120537	0.0458733	AC011447.6	TEC	TEC	NA
ENSG00000227449	0.171368	0.117541	0.176187	0.0239486	0.12308	0.0845837	-2.00731	1.22059	0.0856178	0.190464	FGF7P6	fibroblast growth factor 7 pseudogene 6	transcribed_unprocessed_pseudogene	NA
ENSG00000264235	0.751885	0.144839	0.733469	0.0670695	0.496357	0.162077	-1.84863	1.21935	0.160247	0.296216	AP005329.1		antisense	104968399
ENSG00000165092	0.537201	0.324249	0.358255	0.240236	0.144042	0.134902	-0.238707	1.21912	0.00722511	0.0314741	ALDH1A1	aldehyde dehydrogenase 1 family member A1	protein_coding	216
ENSG00000257702	0.334559	0.335815	0.584996	0.143685	0.140656	0.248016	-0.999673	1.21877	0.018429	0.0622862	LBX2-AS1	LBX2 antisense RNA 1	antisense	NA
ENSG00000006652	9.91395	9.9037	15.7773	5.18647	5.05896	4.72321	5.6332	1.21781	2.74602e-06	0.000112979	IFRD1	interferon related developmental regulator 1	protein_coding	3475
ENSG00000273149	0.115683	0.023804	0.289305	0.2425	0	0.022539	-4.65193	1.21744	0.380452	0.540921	AL138963.3	novel transcript, antisense to TPT1	antisense	NA
ENSG00000257027	3.7496	3.728	2.99571	1.518	1.57199	1.38976	2.25378	1.21642	3.99427e-06	0.000146076	AC010186.3	novel transcript	sense_intronic	NA
ENSG00000276984	1.18642	0.697513	0.141289	0.615837	0	0.572386	-3.69759	1.21564	0.332172	0.492372	AL023881.1	novel transcript	lincRNA	NA
ENSG00000212135	4.13645	2.77413	3.4482	1.66997	0.660195	2.38792	-1.94391	1.21506	0.062908	0.152226	SNORD67	small nucleolar RNA, C/D box 67	snoRNA	692108
ENSG00000240048	0.139579	0.108502	0.109891	0.0130041	0.0400994	0.181299	-2.07002	1.21458	0.160454	0.296532	DDX50P2	DEAD-box helicase 50 pseudogene 2	processed_pseudogene	NA
ENSG00000256625	2.11054	1.6517	2.81212	1.42155	0.68585	0.795446	0.222764	1.21422	0.00267446	0.0152523	AC092747.2	liprin-beta-1-like (PPFIBP1) pseudogene	unprocessed_pseudogene	NA
ENSG00000105136	3.13649	3.23701	3.32094	1.52063	1.1933	1.48285	3.89844	1.21398	1.63093e-07	1.56801e-05	ZNF419	zinc finger protein 419	protein_coding	79744
ENSG00000270021	0.32881	0.395545	0.43575	0.155527	0.392385	0.0788474	-1.0841	1.21322	0.0350661	0.0996328	AC026691.1	novel transcript, antisense to H2AFY	antisense	NA
ENSG00000273897	0.404324	0.0978794	0.594795	0.0997132	0.12299	0.129749	-3.1516	1.21318	0.203219	0.350865	AC211476.3	PMS2 postmeiotic segregation increased 2 (S. cerevisiae) (PMS2) pseudogene	unprocessed_pseudogene	NA
ENSG00000276408	0.152743	0.272392	0.190993	0.384224	0	0.158718	-3.46414	1.21296	0.295387	0.455644	AC025287.2	novel transcript	lincRNA	NA
ENSG00000179859	6.4958	7.29462	8.02648	2.99376	3.05237	3.36148	3.79488	1.21236	2.55355e-07	2.13166e-05	RNF227	ring finger protein 227	protein_coding	284023
ENSG00000254750	1.67621	1.17938	2.36641	1.20147	0.652428	0.484607	0.60604	1.20955	0.00494622	0.0238562	CASP1P2	caspase 1 pseudogene 2	unprocessed_pseudogene	NA
ENSG00000272305	0.483108	0.413541	0.185254	0.259254	0.0666196	0.150602	-1.32349	1.20941	0.0607302	0.148501	AC096887.1	novel transcript	protein_coding	NA
ENSG00000234667	0.180406	0.335866	0.315101	0.104448	0.181399	0.0870362	-1.19873	1.20929	0.0189861	0.0636299	ACTBP13	actin, beta pseudogene 13	unitary_pseudogene	NA
ENSG00000102897	6.71129	6.34198	10.6724	3.41295	3.19804	3.39346	4.14944	1.20889	1.29519e-05	0.000336429	LYRM1	LYR motif containing 1	protein_coding	57149
ENSG00000255185	0.119358	0.191311	0.151866	0.0790117	0.0433138	0.0783328	-1.71743	1.20888	0.0428218	0.115293	PDXDC2P	pyridoxal dependent decarboxylase domain containing 2, pseudogene	transcribed_unprocessed_pseudogene	NA
ENSG00000232334	0.842172	1.43967	0.945063	0.10864	0.474586	1.53986	-1.28775	1.2078	0.108084	0.224573	AL683842.1	novel pseudogene	processed_pseudogene	NA
ENSG00000075643	15.7248	17.2636	23.926	7.77536	8.22537	8.30709	6.15364	1.20639	6.18955e-07	3.98344e-05	MOCOS	molybdenum cofactor sulfurase	protein_coding	55034
ENSG00000254887	0.208539	0.124832	0.774383	0.0476889	0.147053	0.206846	-3.24908	1.20615	0.186801	0.330687	AC010247.1		processed_transcript	100505622
ENSG00000284719	0.877572	0.650079	1.30055	0.441505	0.319346	0.417954	-0.221487	1.20609	0.00427435	0.0215448	AL033527.5	novel transcript	lincRNA	NA
ENSG00000221264	1.98396	0.466559	0.82693	1.06942	0	0.883529	-3.31931	1.2035	0.304725	0.465205	MIR1284	microRNA 1284	miRNA	100302112
ENSG00000243566	0.453904	0.67879	0.527601	0.273387	0.214886	0.229186	-0.369788	1.20223	0.0019086	0.0119593	UPK3B	uroplakin 3B	protein_coding	105375355
ENSG00000269855	0.0515315	0.127243	0.200468	0.043209	0.0148044	0.120481	-3.26682	1.20208	0.275355	0.432902	RNF225	ring finger protein 225	protein_coding	646862
ENSG00000275542	0.0668189	0.549971	0.194954	0.140069	0	0.364521	-3.7684	1.20047	0.345162	0.505372	AC027601.3	novel transcript	lincRNA	NA
ENSG00000221817	1.13928	1.34135	1.66263	0.531547	0.670062	0.598911	2.10444	1.20038	1.9159e-05	0.000442309	PPP3CB-AS1	PPP3CB antisense RNA 1 (head to head)	processed_transcript	101929145
ENSG00000230039	0.39309	0.464214	0.769348	0.143306	0.707039	0.119876	-1.9186	1.20021	0.0826715	0.185574	AL450487.1	cyclin fold protein 1 (CFP1) pseudogene	processed_pseudogene	NA
ENSG00000248712	0.345963	0.284754	0.255123	0.290089	0.0573408	0.114071	-0.748844	1.19926	0.0326828	0.0947423	CCDC153	coiled-coil domain containing 153	protein_coding	283152
ENSG00000139626	0.383295	0.399818	0.607405	0.273661	0.137372	0.204073	1.10992	1.19873	0.00279802	0.0157774	ITGB7	integrin subunit beta 7	protein_coding	3695
ENSG00000042286	0.347725	0.316188	0.54937	0.136064	0.162689	0.221958	0.707928	1.19849	0.0028399	0.0159589	AIFM2	apoptosis inducing factor, mitochondria associated 2	protein_coding	84883
ENSG00000166473	0.00912454	0.0172735	0.016734	0.0076509	0.00235923	0.0106666	-2.54078	1.19767	0.119807	0.241796	PKD1L2	polycystin 1 like 2 (gene/pseudogene)	polymorphic_pseudogene	114780
ENSG00000181982	0.301703	0.25855	0.229312	0.0922623	0.159075	0.0995837	0.688295	1.1976	0.000758028	0.00620425	CCDC149	coiled-coil domain containing 149	protein_coding	91050
ENSG00000282508	0.0985503	0.155019	0.107712	0.0385626	0.0698369	0.0512026	-0.693841	1.19674	0.00722066	0.0314607	LINC01002	long intergenic non-protein coding RNA 1002	processed_transcript	107985355
ENSG00000120913	1.7118	2.33995	2.52325	0.973773	0.864851	1.01098	4.04888	1.19633	4.31514e-05	0.000773101	PDLIM2	PDZ and LIM domain 2	protein_coding	64236
ENSG00000259315	0.738307	0.460771	0.534303	0.408177	0.104888	0.316148	-0.392391	1.19607	0.0197043	0.06535	ACTG1P17	actin gamma 1 pseudogene 17	transcribed_processed_pseudogene	283693
ENSG00000217801	0.0234989	0.0709186	0.0718265	0	0.0337548	0.103777	-3.71687	1.19594	0.328265	0.488811	AL390719.1		transcribed_unprocessed_pseudogene	100288175
ENSG00000207003	3.92432	3.76836	2.72614	0.685528	1.97297	2.16635	-2.08039	1.19531	0.0593423	0.146011	RNU6-611P	RNA, U6 small nuclear 611, pseudogene	snRNA	NA
ENSG00000257815	1.07282	1.34331	0.65647	0.248815	0.422968	0.702672	-0.0341765	1.19531	0.0117933	0.0451024	LINC01481	long intergenic non-protein coding RNA 1481	antisense	101928062
ENSG00000167916	14.8989	12.7987	11.5985	6.29942	5.05686	5.70701	3.81044	1.1947	8.80753e-07	4.99817e-05	KRT24	keratin 24	protein_coding	192666
ENSG00000231050	0.544323	0.710652	0.547636	0.125907	0.307362	0.424211	-1.49086	1.1938	0.0674455	0.160385	AL109917.1		antisense	NA
ENSG00000232645	0.626834	1.09844	0.286553	0.135638	0.575099	0.204861	-1.91384	1.19359	0.09089	0.198625	LINC01431	long intergenic non-protein coding RNA 1431	lincRNA	NA
ENSG00000213123	0.259312	0.595368	0.568858	0.492084	0.0588135	0.244637	-1.50245	1.1933	0.116976	0.23777	TCTEX1D2	Tctex1 domain containing 2	protein_coding	255758
ENSG00000251807	6.19989	6.26938	8.85997	2.22797	3.35874	3.72739	-1.37933	1.19247	0.0159086	0.0558399	RNU6-202P	RNA, U6 small nuclear 202, pseudogene	snRNA	NA
ENSG00000145362	0.609335	0.721957	1.42195	0.447549	0.34582	0.349795	3.26786	1.19235	0.00064321	0.00551939	ANK2	ankyrin 2	protein_coding	287
ENSG00000196353	0.0105837	0.0217781	0.0176455	0.0266233	0	0.0123724	-4.05272	1.19122	0.299399	0.459571	CPNE4	copine 4	protein_coding	131034
ENSG00000278299	0.0577013	0.183186	0.213017	0.00691177	0.177609	0.122058	-2.73308	1.19096	0.259094	0.415035	TBC1D3C	TBC1 domain family member 3C	protein_coding	414060
ENSG00000106066	1.10484	1.09795	0.967699	0.375686	0.473917	0.543608	1.38611	1.18983	0.000106973	0.00147762	CPVL	carboxypeptidase, vitellogenic like	protein_coding	54504
ENSG00000223189	1.47162	3.3646	1.09046	0.548423	0.986483	0.764592	-3.06893	1.18969	0.160113	0.296038	RNU6-177P	RNA, U6 small nuclear 177, pseudogene	snRNA	NA
ENSG00000150054	7.64926	6.51381	8.74647	3.31099	3.64804	3.05159	5.13663	1.18913	2.59133e-07	2.1537e-05	MPP7	membrane palmitoylated protein 7	protein_coding	143098
ENSG00000249816	2.49444	3.04217	3.48912	1.40665	1.35567	1.19692	3.06987	1.18876	3.44587e-06	0.000131663	LINC00964	long intergenic non-protein coding RNA 964	lincRNA	157381
ENSG00000150625	0.140101	0.0775388	0.0604089	0.052661	0.031228	0.0301203	-1.40149	1.18842	0.0372782	0.103994	GPM6A	glycoprotein M6A	protein_coding	2823
ENSG00000250714	0.151159	0.298597	0.176412	0	0.469002	0.247388	-2.63093	1.18834	0.341693	0.502047	AC100861.2	novel transcript	antisense	NA
ENSG00000180658	1.0447	0.597131	1.21762	0.308215	0.475205	0.422164	0.0703828	1.18819	0.00491212	0.0237342	OR2A4	olfactory receptor family 2 subfamily A member 4	protein_coding	79541
ENSG00000101695	1.4476	1.78938	1.81447	0.790949	0.828753	0.621104	2.71811	1.18803	6.4769e-06	0.000206401	RNF125	ring finger protein 125	protein_coding	54941
ENSG00000236345	1.40347	1.28031	1.3162	0.558984	0.63504	0.556003	0.355319	1.18684	0.000609662	0.00531302	SCAT8	S-phase cancer associated transcript 8	antisense	112935969
ENSG00000261879	0.570749	0.596247	0.372088	0.147253	0.227034	0.30224	-0.464646	1.18608	0.0137682	0.0504498	AC087500.1		antisense	NA
ENSG00000175318	4.16354	4.42889	2.82837	1.35528	1.52529	2.09411	3.79554	1.18598	0.000129802	0.0017031	GRAMD2A	GRAM domain containing 2A	protein_coding	196996
ENSG00000166173	1.8769	2.28323	5.37022	1.47365	1.20861	1.14537	3.14448	1.18511	0.00257885	0.0148467	LARP6	La ribonucleoprotein domain family member 6	protein_coding	55323
ENSG00000176797	0.393948	0.567436	1.99777	0.330324	0.622469	0.204679	-1.72197	1.18455	0.151532	0.28507	DEFB103A	defensin beta 103A	protein_coding	414325
ENSG00000199248	0.794645	0.784865	1.19237	0.399785	0.136975	0.743155	-3.39238	1.18428	0.228326	0.380351	RNU6-28P	RNA, U6 small nuclear 28, pseudogene	snRNA	NA
ENSG00000160179	2.28646	2.76459	4.82645	1.35112	1.25947	1.56108	4.00213	1.18341	0.000268968	0.00288502	ABCG1	ATP binding cassette subfamily G member 1	protein_coding	9619
ENSG00000248854	1.42984	2.19378	0.856343	0.872999	0.729825	0.367837	0.0213284	1.18334	0.020505	0.0672605	HNRNPH1P3	heterogeneous nuclear ribonucleoprotein H1 pseudogene 3	processed_pseudogene	NA
ENSG00000253168	2.56816	2.41849	2.83519	1.067	1.29614	1.08187	0.157817	1.18271	0.000448605	0.00422216	AC124069.1	novel transcript	antisense	NA
ENSG00000147364	1.5923	1.48191	1.4922	0.74424	0.662469	0.609464	3.57444	1.18267	3.7945e-07	2.7939e-05	FBXO25	F-box protein 25	protein_coding	26260
ENSG00000256146	0.3866	0.528959	0.226012	0.227335	0.216361	0.0821705	-0.147915	1.18256	0.0190193	0.0636831	AC006206.1	novel transcript	lincRNA	NA
ENSG00000262959	9.14708	7.39939	10.2979	2.95195	5.2015	3.87054	1.4819	1.18166	0.00108448	0.00796189	RPL23AP86	ribosomal protein L23a pseudogene 86	processed_pseudogene	NA
ENSG00000114423	4.79711	5.33791	7.83727	2.6254	2.6675	2.47905	5.29761	1.18142	2.91635e-06	0.000118297	CBLB	Cbl proto-oncogene B	protein_coding	868
ENSG00000276376	3.50905	2.44388	1.12508	1.81066	0	3.57619	-2.82673	1.18115	0.305531	0.466127	RF00066		snRNA	NA
ENSG00000261673	0.782857	0.823339	0.761368	0.255276	0.44981	0.33895	-2.44461	1.18096	0.0545043	0.137031	AC009075.1	novel transcript	lincRNA	NA
ENSG00000232000	0.224474	0.104863	0.29333	0.122089	0.0888896	0.0520094	-1.34933	1.18045	0.0532929	0.135005	CLCN3P1	chloride voltage-gated channel 3 pseudogene 1	transcribed_unprocessed_pseudogene	NA
ENSG00000116717	66.3449	81.1189	130.434	45.0857	43.3385	31.2523	6.61797	1.18035	7.3648e-05	0.00113123	GADD45A	growth arrest and DNA damage inducible alpha	protein_coding	1647
ENSG00000280402	0.151737	0.124891	0.0451751	0.0363518	0.00934119	0.126701	-3.27739	1.17967	0.248599	0.403246	AC093525.10	tec	TEC	NA
ENSG00000186648	0.265351	0.420008	0.2765	0.124084	0.123144	0.172994	0.875572	1.1793	0.00163129	0.0107202	CARMIL3	capping protein regulator and myosin 1 linker 3	protein_coding	90668
ENSG00000009765	0.103391	0.0769943	0.108078	0.0192652	0.0735503	0.0498808	-0.0355527	1.1792	0.0186069	0.0627126	IYD	iodotyrosine deiodinase	protein_coding	389434
ENSG00000206800	3.70415	2.21731	2.80712	0.564712	2.90224	1.04974	-2.15572	1.17842	0.125164	0.249215	RNY3P7	RNA, Ro-associated Y3 pseudogene 7	misc_RNA	NA
ENSG00000278700	0.790949	0.976518	0.188385	0.805325	0	0.616416	-2.99161	1.17787	0.346252	0.506375	RF00017		misc_RNA	NA
ENSG00000266803	0.888526	0.812584	0.432068	0.124171	0.297806	0.615521	-1.85456	1.17557	0.0766257	0.175761	AC127540.1	novel transcript	sense_intronic	NA
ENSG00000241535	1.15188	0.873238	1.86991	0.991266	0.287379	0.543347	-1.17841	1.17502	0.0362892	0.102032	CBX5P1	chromobox 5 pseudogene 1	processed_pseudogene	NA
ENSG00000228889	1.58435	1.52534	0.824462	0.724624	0.273099	0.808197	0.626256	1.17464	0.00937603	0.0381323	UBAC2-AS1	UBAC2 antisense RNA 1	lincRNA	100289373
ENSG00000168703	62.931	51.4178	49.9908	18.4907	25.4925	29.3788	5.33277	1.17446	5.34518e-06	0.000179001	WFDC12	WAP four-disulfide core domain 12	protein_coding	128488
ENSG00000114019	29.265	41.2067	42.5847	16.4965	15.5038	17.5827	7.03837	1.17386	4.14892e-07	2.96867e-05	AMOTL2	angiomotin like 2	protein_coding	51421
ENSG00000271335	1.55361	1.81403	0.823249	0.737186	0.498232	0.534998	0.0996422	1.17321	0.00639937	0.0287863	AL117336.3	novel transcript, antisense to CCNY	antisense	NA
ENSG00000271751	1.22931	0.505907	0.170795	0.034359	0.423797	0.383217	-2.68405	1.1732	0.247827	0.402449	AP003392.5	novel transcript	lincRNA	NA
ENSG00000215895	1.70054	1.46395	5.03391	1.63687	0.777682	0.885783	1.12378	1.17292	0.0231075	0.0736775	AL354702.1	heat shock 70kDa protein 5 (glucose-regulated protein, 78kDa) (HSPA5) pseudogene	processed_pseudogene	NA
ENSG00000158571	0.140472	0.163227	0.158429	0.138571	0.113946	0.0193191	-2.17439	1.17241	0.110677	0.228392	PFKFB1	6-phosphofructo-2-kinase/fructose-2,6-biphosphatase 1	protein_coding	5207
ENSG00000264500	1.77668	3.96923	3.80846	0.851283	0.656253	3.56049	-3.08311	1.17219	0.156705	0.291686	MIR3124	microRNA 3124	miRNA	100422879
ENSG00000230896	1.36498	1.5682	2.65503	0.858401	0.44116	1.26324	-0.367176	1.17142	0.0204136	0.067075	AL604028.1	novel transcript	sense_intronic	NA
ENSG00000204228	3.18034	3.20336	3.87387	1.71692	1.26412	1.58447	1.44343	1.17125	0.00013644	0.00176507	HSD17B8	hydroxysteroid 17-beta dehydrogenase 8	protein_coding	7923
ENSG00000271369	4.44803	2.78939	4.0863	1.8014	1.17355	1.98087	0.755164	1.17118	0.00151645	0.0101804	AC087783.2	NADH dehydrogenase (ubiquinone) 1 beta subcomplex, 8, 19kDa, pseudogene	processed_pseudogene	NA
ENSG00000270210	1.22878	1.39065	1.44503	0.404771	0.983392	0.547218	-0.265211	1.17077	0.00675667	0.029897	AC104695.2	novel transcript	lincRNA	NA
ENSG00000162040	0.146944	0.120946	0.18931	0.112011	0.195725	0.0104108	-2.8315	1.17073	0.218953	0.369763	HS3ST6	heparan sulfate-glucosamine 3-sulfotransferase 6	protein_coding	64711
ENSG00000118507	3.09224	3.32558	3.33912	1.50248	1.43428	1.40552	3.11015	1.16986	5.22647e-07	3.56266e-05	AKAP7	A-kinase anchoring protein 7	protein_coding	9465
ENSG00000156500	0.273488	0.40448	0.488027	0.186322	0.11233	0.228126	0.912701	1.16964	0.00178017	0.0113725	FAM122C	family with sequence similarity 122C	protein_coding	159091
ENSG00000095587	0.0125178	0.0171718	0.0243483	0.00349871	0.0071924	0.0146333	-2.64985	1.16945	0.168522	0.307082	TLL2	tolloid like 2	protein_coding	7093
ENSG00000236671	0.219627	0.305587	0.126415	0.0701549	0.0811235	0.12226	-1.11655	1.16878	0.0296436	0.088304	PRKG1-AS1	PRKG1 antisense RNA 1	antisense	NA
ENSG00000118729	0.22723	0.0505481	0.32253	0.0875416	0.063516	0.052648	-2.16138	1.16835	0.153923	0.288018	CASQ2	calsequestrin 2	protein_coding	845
ENSG00000070601	0.460859	0.26481	0.379346	0.145822	0.154882	0.171676	1.14292	1.16746	0.00369464	0.0193004	FRMPD1	FERM and PDZ domain containing 1	protein_coding	22844
ENSG00000057657	12.6237	12.8471	16.8927	6.66103	5.96158	6.11435	6.08657	1.16706	1.7146e-07	1.62569e-05	PRDM1	PR/SET domain 1	protein_coding	639
ENSG00000123892	48.9848	57.1717	89.1488	28.0021	26.9916	29.4098	5.84826	1.16679	1.21411e-05	0.000324139	RAB38	RAB38, member RAS oncogene family	protein_coding	23682
ENSG00000234902	0.854153	1.13764	1.6571	0.247416	1.17786	0.508332	-0.363813	1.16642	0.0232381	0.0739611	AC007879.3	novel transcript	lincRNA	NA
ENSG00000124831	25.4845	30.5656	48.9708	15.0617	16.8176	13.4311	7.79481	1.16627	2.03368e-05	0.000461012	LRRFIP1	LRR binding FLII interacting protein 1	protein_coding	9208
ENSG00000177694	0.270245	0.227581	0.147058	0.0933674	0.0722464	0.112131	0.928421	1.16605	0.00137002	0.00945918	NAALADL2	N-acetylated alpha-linked acidic dipeptidase like 2	protein_coding	254827
ENSG00000253475	2.58386	3.61047	3.80697	0.503851	2.8484	2.15419	-0.767047	1.16496	0.0409629	0.111498	AC103769.1	novel transcript	sense_intronic	NA
ENSG00000200086	3.5973	3.63377	3.54399	0.959739	1.69111	2.29378	-2.02271	1.16429	0.0569213	0.14149	RNU6-433P	RNA, U6 small nuclear 433, pseudogene	snRNA	NA
ENSG00000277246	1.35224	0.269817	0.170795	0.274872	0.0706329	0.191609	-2.86045	1.16387	0.251719	0.406898	AL157762.1	novel transcript, sense intronic to TNFSF13B	sense_intronic	NA
ENSG00000255192	0.351964	0.289693	0.185306	0.124261	0.031931	0.303172	-2.6439	1.16166	0.151229	0.284753	NANOGP8	Nanog homeobox retrogene P8	protein_coding	388112
ENSG00000226819	0.120265	0.277163	0	0	0	0.262434	-4.60746	1.16139	0.512744	0.659905	MEIS1-AS3	MEIS1 antisense RNA 3	antisense	NA
ENSG00000201542	1.23065	0.828755	1.39894	1.40714	0.0964232	0.610333	-2.82023	1.16122	0.194914	0.340807	RF00091		snoRNA	NA
ENSG00000237008	0.22181	0.750551	1.04779	0.165322	0.467303	0.230486	-1.68332	1.16118	0.112867	0.231643	LAPTM4BP1	lysosomal protein transmembrane 4 beta pseudogene 1	processed_pseudogene	NA
ENSG00000160323	0.0983143	0.174101	0.158945	0.0649498	0.0590566	0.0650109	-1.32614	1.16014	0.0127331	0.0478269	ADAMTS13	ADAM metallopeptidase with thrombospondin type 1 motif 13	protein_coding	11093
ENSG00000285473	0.190004	0.254131	0.791952	0.179233	0.0818789	0.222116	-2.49646	1.15976	0.16102	0.29722	AL691520.1	novel transcript	lincRNA	NA
ENSG00000213601	0.265332	0.218389	0.140754	0.18203	0	0.357171	-3.60667	1.15959	0.330865	0.491339	KRT18P19	keratin 18 pseudogene 19	processed_pseudogene	NA
ENSG00000284681	1.99873	1.32035	0.684802	0.504407	0.563061	0.534352	0.908089	1.15923	0.00556678	0.0259949	AC007240.1	novel transcript	protein_coding	NA
ENSG00000145819	2.3737	2.71076	6.90538	1.62302	1.64689	1.52087	5.19644	1.15917	0.0018316	0.0116189	ARHGAP26	Rho GTPase activating protein 26	protein_coding	23092
ENSG00000167759	10.4557	8.72444	11.4778	4.49012	5.52077	3.81674	4.36643	1.15901	6.77738e-06	0.000213307	KLK13	kallikrein related peptidase 13	protein_coding	26085
ENSG00000197641	59.6558	52.1476	73.9775	29.1688	27.2572	26.0237	7.98864	1.15897	1.34277e-07	1.33351e-05	SERPINB13	serpin family B member 13	protein_coding	5275
ENSG00000163993	5.5799	5.48935	6.40133	2.95206	1.96944	3.00262	2.73935	1.15749	0.000625792	0.00541375	S100P	S100 calcium binding protein P	protein_coding	6286
ENSG00000278611	0.235913	0.728155	1.09802	0.840703	0.101662	0.214498	-2.02213	1.15727	0.153514	0.287604	ZNF426-DT	ZNF426 divergent transcript	lincRNA	101928238
ENSG00000164047	0.502173	0.206664	0	0	0.177056	0.0355784	-4.15317	1.15668	0.503837	0.651975	CAMP	cathelicidin antimicrobial peptide	protein_coding	820
ENSG00000231784	0.330325	0.266655	0.100614	0.154468	0.0383243	0.113865	-1.62977	1.15607	0.0869506	0.192537	DBIL5P	diazepam binding inhibitor-like 5, pseudogene	transcribed_unitary_pseudogene	NA
ENSG00000163393	10.0516	11.1244	16.3216	5.53438	5.31472	5.65228	5.18893	1.15544	4.90174e-06	0.00016806	SLC22A15	solute carrier family 22 member 15	protein_coding	55356
ENSG00000214289	0.151496	0.311732	0.757734	0.190543	0.0326421	0.383715	-2.87669	1.15538	0.248874	0.403579	RPL39P5	ribosomal protein L39 pseudogene 5	transcribed_processed_pseudogene	NA
ENSG00000277310	0.718538	1.47853	1.69712	0.602492	0.619281	0.466653	-1.29165	1.15502	0.0393605	0.108257	AC090246.1	novel transcript, sense intronic to CCDC11	sense_intronic	NA
ENSG00000160862	6.51485	5.40371	6.2975	2.74191	3.04096	2.40605	3.98125	1.15444	8.09398e-06	0.000243136	AZGP1	alpha-2-glycoprotein 1, zinc-binding	protein_coding	563
ENSG00000237729	0.337409	0.999768	0.45003	0.3395	0.17448	0.210364	-2.4958	1.15405	0.317844	0.47945	AC002075.2	ribosomal protein S27 (RPS27) pseudogene	processed_pseudogene	NA
ENSG00000186496	0.0643614	0.110555	0.10264	0.0117319	0.0602942	0.0872334	-1.26418	1.15395	0.0799785	0.181119	ZNF396	zinc finger protein 396	protein_coding	252884
ENSG00000170430	1.73544	2.49478	1.79341	0.841829	0.844685	0.998534	2.44259	1.15357	8.85557e-05	0.00128727	MGMT	O-6-methylguanine-DNA methyltransferase	protein_coding	4255
ENSG00000283538	0.591097	0.926256	1.53983	0.486102	0.612313	0.279056	0.344556	1.15352	0.00777926	0.0334267	AC005972.3	novel transcript	lincRNA	NA
ENSG00000174473	0.185841	0.225656	0.276095	0.0894851	0.0919786	0.127625	0.617077	1.15311	0.000949122	0.00723141	GALNTL6	polypeptide N-acetylgalactosaminyltransferase like 6	protein_coding	442117
ENSG00000213022	0.263179	0.0333256	0.168761	0.0848749	0.244272	0	-3.06646	1.15187	0.372005	0.532786	KLK9	kallikrein related peptidase 9	protein_coding	284366
ENSG00000240775	1.56372	1.44794	6.27326	1.22922	0.884433	1.21866	-1.28284	1.15176	0.0731679	0.169818	AC021205.1	ribosomal protein S26 (RPS26) pseudogene	processed_pseudogene	NA
ENSG00000168143	62.0614	59.3017	92.6204	32.7547	31.7608	29.9875	7.18483	1.15169	1.65275e-06	7.83526e-05	FAM83B	family with sequence similarity 83 member B	protein_coding	222584
ENSG00000125998	0.0702926	0.0267029	0	0	0	0.0589956	-3.7934	1.15168	0.501376	0.650022	FAM83C	family with sequence similarity 83 member C	protein_coding	128876
ENSG00000151632	2.77677	3.3535	6.05785	1.60003	1.51758	2.14763	4.12038	1.15163	0.000465606	0.00434843	AKR1C2	aldo-keto reductase family 1 member C2	protein_coding	1646
ENSG00000167914	7.474	5.90536	6.69818	2.7853	3.36586	2.85116	3.97805	1.15122	1.96995e-06	8.90073e-05	GSDMA	gasdermin A	protein_coding	284110
ENSG00000171160	3.94672	4.51329	5.12975	2.10593	2.1471	1.88348	2.73864	1.14915	3.33042e-06	0.000128531	MORN4	MORN repeat containing 4	protein_coding	118812
ENSG00000174527	0.173887	0.128518	0.147913	0.0267802	0.186568	0.0580784	-0.710745	1.14887	0.0782917	0.178492	MYO1H	myosin IH	protein_coding	283446
ENSG00000234181	0.44014	0.889206	2.03467	0.268404	0.586253	0.498934	-2.38743	1.14878	0.107032	0.223058	AL353795.2	novel transcript	antisense	NA
ENSG00000170477	26.2629	22.3348	21.1612	10.4015	8.89911	12.1685	5.8184	1.14877	2.59864e-07	2.1537e-05	KRT4	keratin 4	protein_coding	3851
ENSG00000153132	0.282789	0.425229	1.58216	0.214318	0.356214	0.250055	0.0836089	1.14875	0.057017	0.141682	CLGN	calmegin	protein_coding	1047
ENSG00000169964	2.82511	3.47891	3.64668	1.12474	1.77895	1.66408	2.75667	1.14857	4.74811e-05	0.000826258	TMEM42	transmembrane protein 42	protein_coding	131616
ENSG00000238231	1.76078	0.877181	0.888411	0.699351	0.559097	0.288892	-1.82184	1.147	0.0712344	0.166624	AL512288.2	interferon-induced transmembrane protein pseudogene	processed_pseudogene	NA
ENSG00000163810	0.165586	0.298296	0.195333	0.0523939	0.161561	0.107134	-0.424488	1.14673	0.0147779	0.0528701	TGM4	transglutaminase 4	protein_coding	7047
ENSG00000246228	0.595407	0.794863	0.647663	0.267889	0.369224	0.288599	-0.168773	1.14669	0.0033496	0.0179931	CASC8	cancer susceptibility 8	antisense	727677
ENSG00000280067	0.118093	0.139725	0.123055	0.0123776	0.0826962	0.143804	-2.03618	1.14652	0.150657	0.284149	AC023818.1	novel transcript	TEC	NA
ENSG00000186212	0.734084	0.904138	0.766029	0.340976	0.364132	0.378655	1.27274	1.14481	0.000282516	0.00298312	SOWAHB	sosondowah ankyrin repeat domain family member B	protein_coding	345079
ENSG00000123095	1.06822	1.24794	0.775584	0.639271	0.374946	0.396111	1.32469	1.14479	0.000728047	0.00604765	BHLHE41	basic helix-loop-helix family member e41	protein_coding	79365
ENSG00000164010	2.67667	2.76239	3.39622	1.43432	1.17383	1.38378	3.29258	1.14473	1.81391e-06	8.44292e-05	ERMAP	erythroblast membrane associated protein (Scianna blood group)	protein_coding	114625
ENSG00000280149	0.482624	0.607539	0.662649	0.214242	0.415956	0.199126	-2.24599	1.14428	0.0591428	0.145717	AC004877.2	TEC	TEC	NA
ENSG00000204194	0.751243	1.77067	2.13493	0.314958	0.941772	0.931431	-0.944574	1.14326	0.0570552	0.141761	RPL12P1	ribosomal protein L12 pseudogene 1	processed_pseudogene	NA
ENSG00000157693	4.86173	5.57884	6.02004	2.7911	2.39174	2.29824	4.02786	1.14266	7.82222e-07	4.62113e-05	TMEM268	transmembrane protein 268	protein_coding	203197
ENSG00000258659	0.0885039	0.130081	0.142286	0.0265037	0.0435876	0.118242	-1.89525	1.14236	0.0984039	0.210396	TRIM34	tripartite motif containing 34	protein_coding	53840
ENSG00000138823	0.0945095	0.0363013	0.0761583	0.00528306	0.0895996	0.0392825	-2.48959	1.14172	0.183862	0.326954	MTTP	microsomal triglyceride transfer protein	protein_coding	4547
ENSG00000252148	0.165101	4.21262	0	0	0	1.28669	-4.67857	1.14149	0.552834	0.693564	RNU6-1206P	RNA, U6 small nuclear 1206, pseudogene	snRNA	NA
ENSG00000277233	0.951351	1.66395	0.644361	0.398853	0.307475	0.695084	-2.24815	1.14121	0.10764	0.223931	RF00017		misc_RNA	NA
ENSG00000256443	0.0650125	0.0917319	0.17807	0.0545128	0.0400227	0.0434285	-2.9908	1.13879	0.148348	0.281058	AP003559.1	novel transcript	lincRNA	NA
ENSG00000266405	0.737813	0.685635	1.02178	0.46898	0.297434	0.343148	-0.781013	1.13829	0.005491	0.0257506	CBX3P2	chromobox 3 pseudogene 2	transcribed_processed_pseudogene	645158
ENSG00000233836	1.33756	1.51538	1.46045	0.734501	0.560575	0.674502	2.03687	1.13754	4.28502e-05	0.000769587	AC139769.1	zinc finger protein pseudogene	transcribed_unprocessed_pseudogene	NA
ENSG00000271895	2.09147	0.99747	1.36871	0.327793	0.909703	0.822596	-0.297332	1.13702	0.0245952	0.077214	AL109811.2	novel transcript, antisense to MASP2	antisense	NA
ENSG00000143845	4.91681	4.58525	4.60274	2.10441	1.96969	2.32934	4.11831	1.13693	3.18935e-07	2.47416e-05	ETNK2	ethanolamine kinase 2	protein_coding	55224
ENSG00000273483	0.158682	0.805412	0.0440931	0.177406	0.0227937	0.103055	-3.02302	1.13678	0.34551	0.505753	AL354760.1	novel transcript, antisense to WNT2B	antisense	NA
ENSG00000150455	2.72295	2.61928	3.15811	1.04828	1.28972	1.55374	2.7543	1.13674	2.05873e-05	0.000464918	TIRAP	TIR domain containing adaptor protein	protein_coding	114609
ENSG00000255587	0.171088	0.10807	0.106137	0.0667243	0.0445794	0.0558149	-1.44226	1.13639	0.0398683	0.10934	RAB44	RAB44, member RAS oncogene family	protein_coding	401258
ENSG00000188388	0.172181	0.283436	0.185748	0.152866	0.0349168	0.14208	-2.21683	1.13635	0.118849	0.240483	GOLGA6L3	golgin A6 family-like 3	unprocessed_pseudogene	100133220
ENSG00000236451	0.107212	0.142547	0.295619	0.055321	0.0852938	0.0899811	-2.33882	1.13621	0.141162	0.271429	AC067956.1	novel transcript	lincRNA	NA
ENSG00000133958	0.00543607	0.0223715	0.0135948	0	0.024597	0.0137687	-2.85335	1.13618	0.351755	0.511805	UNC79	unc-79 homolog, NALCN channel complex subunit	protein_coding	57578
ENSG00000255355	0.167449	0.290961	0.387745	0.0312013	0.352778	0.144999	-2.88339	1.13573	0.169961	0.30902	AP000640.2	novel transcript	processed_transcript	NA
ENSG00000234028	0.611448	0.820263	0.635485	0.3762	0.301134	0.269205	0.823817	1.1356	0.000376968	0.00370852	EIF2AK3-DT	EIF2AK3 divergent transcript	antisense	NA
ENSG00000272205	0.149608	0.779878	0.0207858	0.188168	0	0.15546	-3.59409	1.1356	0.448203	0.6034	AL451050.2	novel transcript	lincRNA	NA
ENSG00000267288	0.192837	0.193991	0.226244	0.0359319	0.104644	0.189248	-1.44403	1.13533	0.0645705	0.155374	AC138150.2		antisense	105371795
ENSG00000272308	1.9171	1.34416	2.48597	1.16096	1.49929	0.359683	-0.708355	1.13401	0.038562	0.106688	AC104113.1	novel transcript	lincRNA	NA
ENSG00000109618	2.36035	3.03877	3.24145	1.39798	1.21587	1.31424	3.42681	1.13395	4.51727e-06	0.000160149	SEPSECS	Sep (O-phosphoserine) tRNA:Sec (selenocysteine) tRNA synthase	protein_coding	51091
ENSG00000259295	0.0133144	0.00608819	0.0345304	0.0124045	0	0.0322821	-3.39862	1.13369	0.356062	0.516572	CSPG4P12	chondroitin sulfate proteoglycan 4 pseudogene 12	transcribed_unprocessed_pseudogene	440300
ENSG00000166986	29.5901	33.1696	49.8357	15.6082	14.9587	19.8851	7.37738	1.13363	2.03576e-05	0.000461012	MARS	methionyl-tRNA synthetase	protein_coding	4141
ENSG00000257046	0.103637	0.111262	0.214104	0.0264475	0.124272	0.0702328	-1.8195	1.13337	0.0817274	0.184012	AC011604.2	novel protein	protein_coding	NA
ENSG00000276505	0.62983	0	0.393776	0.0440092	0.0452356	0.0818082	-4.14553	1.13273	0.464974	0.618141	AP000892.2	novel transcript, sense intronic to BACE1	sense_intronic	NA
ENSG00000174738	10.7935	11.094	18.268	6.18869	6.17479	5.48107	5.59879	1.13258	1.52244e-05	0.000376767	NR1D2	nuclear receptor subfamily 1 group D member 2	protein_coding	9975
ENSG00000276547	1.22694	1.27532	1.68615	0.617272	0.652601	0.62836	2.41653	1.13221	4.06163e-05	0.000746556	PCDHGB5	protocadherin gamma subfamily B, 5	protein_coding	56101
ENSG00000272909	0.33647	0.471548	0.250164	0.152503	0.117564	0.19844	-1.17596	1.13208	0.0259978	0.0803797	AL122035.2	novel transcript, antisense to MTHFD1	antisense	NA
ENSG00000236751	3.61297	5.34381	3.94028	2.30057	1.59206	1.99006	0.521337	1.13146	0.00104505	0.00773715	LINC01186	long intergenic non-protein coding RNA 1186	lincRNA	101927574
ENSG00000197355	0.151288	0.225199	0.136849	0.0782719	0.0610333	0.0903096	-0.442565	1.13142	0.0135425	0.0498771	UAP1L1	UDP-N-acetylglucosamine pyrophosphorylase 1 like 1	protein_coding	91373
ENSG00000225950	2.07214	2.42013	2.83712	1.81513	0.698395	1.07359	1.04828	1.13069	0.0021283	0.0129554	NTF4	neurotrophin 4	protein_coding	4909
ENSG00000214857	0.976387	1.3394	2.50962	1.22805	0.210378	1.07799	-2.139	1.1301	0.149871	0.283163	SEM1P1	SEM1, 26S proteasome complex subunit pseudogene 1	processed_pseudogene	NA
ENSG00000183281	0.116186	0.113017	0.149684	0.0309978	0.100136	0.0576215	-1.89139	1.12984	0.0584817	0.144557	PLGLB1	plasminogen-like B1	protein_coding	5343
ENSG00000272137	1.22757	1.99105	2.10683	1.15041	0.653466	0.675309	-1.1033	1.1291	0.0162609	0.0566451	AL451064.1	novel transcript	lincRNA	NA
ENSG00000146038	0.153171	0.0980557	0.235509	0.128434	0.0616058	0.0424433	-0.87506	1.12847	0.0400379	0.109692	DCDC2	doublecortin domain containing 2	protein_coding	51473
ENSG00000249942	0.511091	0.707486	1.23943	0.409069	0.280312	0.380207	-1.16205	1.12764	0.0383347	0.106183	AC239584.1	novel transcript	antisense	NA
ENSG00000269559	0.346863	0.32306	0.441334	0.153076	0.204543	0.149389	-1.43827	1.12756	0.0134605	0.0497003	AC093677.2	novel transcript, antisense to MTHFD2L	antisense	NA
ENSG00000225506	2.06797	1.65651	2.20104	0.990852	0.875242	0.820214	0.0799009	1.12722	0.00102171	0.00761572	CYP4A22-AS1	CYP4A22 antisense RNA 1	lincRNA	NA
ENSG00000201164	0.708558	1.74959	0.393776	0.693145	0	1.38051	-3.23957	1.12608	0.358996	0.519966	RNU4-36P	RNA, U4 small nuclear 36, pseudogene	snRNA	NA
ENSG00000270906	0.420497	0.682024	0.855712	0.902205	0.298456	0.096385	-1.02948	1.12586	0.101814	0.215447	MTND4P35	MT-ND4 pseudogene 35	processed_pseudogene	NA
ENSG00000247324	0.207012	0.115262	0.228399	0.0459473	0.0629702	0.156587	-1.90277	1.12522	0.0759879	0.174727	AC010547.1	novel transcript, antisense to ZNF23	antisense	NA
ENSG00000151773	3.17258	4.24851	3.43969	1.83417	1.82288	1.36626	3.38664	1.12473	9.28164e-06	0.000264993	CCDC122	coiled-coil domain containing 122	protein_coding	160857
ENSG00000270120	1.73245	1.27584	1.78625	1.01304	1.1395	0.337541	-0.0562097	1.12473	0.020317	0.0668441	AC007728.3	novel transcript	sense_intronic	NA
ENSG00000166634	2.42174	2.31089	1.76367	0.781009	0.951858	1.23404	1.16596	1.12469	0.00159971	0.0105608	SERPINB12	serpin family B member 12	protein_coding	89777
ENSG00000150347	11.0822	11.1956	14.0256	5.68862	5.57466	5.31335	6.21188	1.12439	6.0862e-08	7.49872e-06	ARID5B	AT-rich interaction domain 5B	protein_coding	84159
ENSG00000260310	0.351836	0	0.293295	0.0983378	0	0.060933	-4.08165	1.1242	0.473374	0.625698	AC027277.2	novel transcript, sense intronic to EMP2	sense_intronic	NA
ENSG00000111837	0.0482879	0.0397447	0	0	0	0.0846733	-5.47235	1.12412	0.525414	0.670889	MAK	male germ cell associated kinase	protein_coding	4117
ENSG00000282995	6.62548	6.28945	4.86032	2.68513	2.66479	2.68501	1.54046	1.12345	6.90925e-05	0.00108218	FRG1EP	FSHD region gene 1 family member E, pseudogene	unprocessed_pseudogene	NA
ENSG00000241187	0.403145	0.603308	0.122206	0.153653	0.189521	0.0856871	-3.14162	1.12296	0.227476	0.379675	AC008379.1	ribosomal protein L21 (RPL21) pseudogene	processed_pseudogene	NA
ENSG00000187017	0.110075	0.0785204	0.106034	0.0492255	0.0337315	0.0495651	-0.592725	1.12296	0.0495212	0.128026	ESPN	espin	protein_coding	83715
ENSG00000260647	0.0908166	0.298996	0.870619	0.0761495	0.391357	0.0884709	-2.5004	1.12247	0.274184	0.431708	AC127537.1	novel transcript, antisense to TOP3A	antisense	NA
ENSG00000227183	1.75453	1.49965	3.15021	0.622416	0.93056	1.31478	-1.5568	1.12239	0.0446723	0.118686	HDGFP1	heparin binding growth factor pseudogene 1	processed_pseudogene	NA
ENSG00000006459	5.89328	5.23654	10.1216	3.15421	3.19393	3.02442	5.33413	1.12228	5.38596e-05	0.00090118	KDM7A	lysine demethylase 7A	protein_coding	80853
ENSG00000213015	3.40487	3.67597	7.17223	2.26703	1.99265	1.984	2.74541	1.12079	0.00073307	0.00607552	ZNF580	zinc finger protein 580	protein_coding	51157
ENSG00000241030	1.01357	1.39041	1.56467	0.314768	0.679432	0.965446	-1.2575	1.12063	0.0489899	0.127023	RPL29P24	ribosomal protein L29 pseudogene 24	processed_pseudogene	NA
ENSG00000181458	11.4493	9.19754	12.1458	5.29043	4.43717	5.27028	6.13267	1.1204	5.80752e-07	3.83676e-05	TMEM45A	transmembrane protein 45A	protein_coding	55076
ENSG00000151881	13.6883	15.8893	20.1507	7.25592	8.1357	7.30632	4.98799	1.12008	3.06209e-06	0.000122083	TMEM267	transmembrane protein 267	protein_coding	64417
ENSG00000074527	13.597	16.4527	31.5369	9.26184	9.01332	8.35069	5.5357	1.12007	0.000298029	0.00310706	NTN4	netrin 4	protein_coding	59277
ENSG00000234869	0.472853	0.541075	0.932565	0.367475	0.253466	0.256161	0.0845857	1.11982	0.00398964	0.0204451	AL021392.1	novel transcript	antisense	NA
ENSG00000073282	133.919	143.363	199.351	74.0935	77.3812	65.3455	9.4119	1.1194	6.85704e-07	4.16871e-05	TP63	tumor protein p63	protein_coding	8626
ENSG00000162631	0.228897	0.373737	0.286994	0.127953	0.131519	0.145031	0.579159	1.11926	0.000949977	0.00723314	NTNG1	netrin G1	protein_coding	22854
ENSG00000200874	1.33376	1.50945	1.94572	3.77444	0	1.42924	-3.30495	1.11894	0.33401	0.494067	RF00019		misc_RNA	NA
ENSG00000188825	0.165245	0.263898	0.160366	0.122013	0.0680206	0.0826506	-0.253027	1.11798	0.00890946	0.0367856	LINC00910	long intergenic non-protein coding RNA 910	lincRNA	NA
ENSG00000226098	0.477105	0.785389	1.19317	0.714378	0.176228	0.345267	-1.83853	1.11723	0.0963938	0.207233	SEC11B	SEC11 homolog B, signal peptidase complex subunit (pseudogene)	processed_pseudogene	NA
ENSG00000271911	0.0496508	0.12941	0.0206948	0.10408	0	0.0386947	-3.82118	1.11713	0.364031	0.524827	AL357054.3	novel transcript	lincRNA	NA
ENSG00000162366	1.47822	2.53071	1.13368	0.594951	0.815372	0.857109	1.19317	1.11678	0.00491347	0.0237342	PDZK1IP1	PDZK1 interacting protein 1	protein_coding	10158
ENSG00000113946	0.901766	1.0313	2.57565	0.827761	0.503133	0.588115	1.69635	1.11552	0.00909127	0.0372644	CLDN16	claudin 16	protein_coding	10686
ENSG00000221214	5.21757	1.43149	3.06072	0.324068	2.83133	1.80722	-2.44243	1.11519	0.193129	0.338844	MIR548E	microRNA 548e	miRNA	100313921
ENSG00000230216	0.218018	1.79446	0.389449	0.104461	0.34896	0.43691	-1.97397	1.11512	0.287392	0.446585	HSPB1P2	heat shock protein family B (small) member 1 pseudogene 2	processed_pseudogene	NA
ENSG00000078795	0.00365472	0.0300811	0.0213264	0.0122579	0.00629973	0.00284826	-3.82004	1.115	0.336716	0.497049	PKD2L2	polycystin 2 like 2, transient receptor potential cation channel	protein_coding	27039
ENSG00000221698	2.73816	2.37233	3.12351	1.08755	0.496824	3.03245	-2.11649	1.11483	0.15387	0.287991	MIR548H3	microRNA 548h-3	miRNA	100302287
ENSG00000163116	0.0757609	0.177478	0.048581	0.0439791	0.0376705	0.0386052	-1.66519	1.11453	0.077817	0.177638	STPG2	sperm tail PG-rich repeat containing 2	protein_coding	285555
ENSG00000159556	0.444085	0.718429	0.35743	0.192602	0.310152	0.190947	-0.721347	1.11432	0.0126994	0.0477239	ISL2	ISL LIM homeobox 2	protein_coding	64843
ENSG00000106336	0.182581	0.179499	0.0634176	0.0765469	0.0305977	0.0750986	-1.67951	1.11431	0.101182	0.214505	FBXO24	F-box protein 24	protein_coding	26261
ENSG00000103021	3.79874	4.13031	4.03729	1.55413	2.15381	1.87603	3.78158	1.11389	1.31747e-06	6.73051e-05	CCDC113	coiled-coil domain containing 113	protein_coding	29070
ENSG00000165025	6.16568	5.53691	5.64045	2.52338	2.50367	2.97619	4.69891	1.11333	2.35257e-07	2.01697e-05	SYK	spleen associated tyrosine kinase	protein_coding	6850
ENSG00000163357	0.0745617	0.0745208	0	0.0491227	0.00918028	0	-4.09224	1.11278	0.512493	0.659656	DCST1	DC-STAMP domain containing 1	protein_coding	149095
ENSG00000253180	2.06717	0.898874	1.88579	0.359745	1.47908	0.607933	-1.31109	1.11145	0.0585397	0.144627	AC104986.1	ubiquitin-conjugating enzyme E2 variant 1 (UBE2V1) pseudogene	processed_pseudogene	NA
ENSG00000267681	1.30375	1.81958	0.708797	0.665419	0.341981	0.662647	-2.00093	1.11024	0.0847977	0.189274	AC135721.1	high mobility group nucleosome binding domain 1 (HMGN1) pseudogene	transcribed_processed_pseudogene	NA
ENSG00000155090	42.0611	46.5708	51.2785	21.4508	22.6307	20.6889	6.75165	1.10917	1.38888e-08	2.62293e-06	KLF10	Kruppel like factor 10	protein_coding	7071
ENSG00000175874	0.0475676	0.0802611	0.0218091	0.037891	0.00409967	0.0407783	-2.05434	1.10777	0.202232	0.34978	CREG2	cellular repressor of E1A stimulated genes 2	protein_coding	200407
ENSG00000215374	0.0713015	0.0628785	0.0339645	0.0256226	0.0131683	0.0357222	-3.87889	1.10734	0.183347	0.326355	FAM66B	family with sequence similarity 66 member B	lincRNA	NA
ENSG00000270019	1.20839	1.51903	0.824183	0.663209	0.520735	0.436628	0.295952	1.10646	0.00480719	0.0233962	AC110769.2	novel transcript	lincRNA	NA
ENSG00000155465	0.135884	0.106387	0.0607817	0.0416848	0.0342771	0.0542412	-2.14683	1.10618	0.0557643	0.139272	SLC7A7	solute carrier family 7 member 7	protein_coding	9056
ENSG00000272661	0.91841	1.73131	0.83969	0.69556	0.357471	0.531041	-1.22925	1.10565	0.0348514	0.0991327	AC021097.1	novel transcript, antisense to SMARCD3	antisense	NA
ENSG00000257443	0.735369	0.302633	0.0255422	0	0.369709	0.143275	-3.63725	1.10558	0.466079	0.619074	AC068305.2		antisense	NA
ENSG00000268182	0.173847	0.35122	0.0922227	0.0662592	0.0681056	0.110852	-2.76151	1.10547	0.179994	0.321852	SMIM17	small integral membrane protein 17	protein_coding	147670
ENSG00000163898	1.3738	0.835323	1.56135	0.498131	0.679126	0.524073	2.19722	1.10514	0.00107612	0.00792132	LIPH	lipase H	protein_coding	200879
ENSG00000179172	0.168826	0.0884272	0.127942	0.154429	0.0396832	0.0239223	-3.48386	1.10504	0.226182	0.378064	HNRNPCL1	heterogeneous nuclear ribonucleoprotein C-like 1	protein_coding	343069
ENSG00000249961	0.0439558	0.0814028	0.050383	0.0414639	0.0236774	0.0171282	-3.2439	1.10461	0.158908	0.294573	TERB1	telomere repeat binding bouquet formation protein 1	protein_coding	283847
ENSG00000230022	0.160934	0.0883076	0.626067	0.044981	0.115586	0.146326	-3.35952	1.10369	0.300136	0.460273	FNTAP2	farnesyltransferase, CAAX box, alpha pseudogene 2	processed_pseudogene	NA
ENSG00000226263	0.834621	0.128805	0	0	0.0674371	0.101633	-3.86714	1.10367	0.503989	0.652071	ISM1-AS1	ISM1 antisense RNA 1	antisense	NA
ENSG00000255221	0.814382	0.977046	0.563816	0.312494	0.26172	0.516348	-0.0511876	1.10345	0.0214623	0.0695975	CARD17	caspase recruitment domain family member 17	protein_coding	440068
ENSG00000224786	0.238023	0.224935	0.158	0.125662	0.0569841	0.109926	-0.981778	1.10287	0.0211753	0.0688997	CETN4P	centrin 4, pseudogene	transcribed_unitary_pseudogene	NA
ENSG00000248124	0.492066	0.583531	0.41559	0.233442	0.220417	0.232109	0.909265	1.10271	0.000476617	0.00441724	RRN3P1	RRN3 homolog, RNA polymerase I transcription factor pseudogene 1	transcribed_unprocessed_pseudogene	NA
ENSG00000269944	0.530444	0.513642	0.234098	0.130816	0.107569	0.36476	-2.71303	1.10154	0.206527	0.354876	AP001267.4	novel transcript	sense_intronic	NA
ENSG00000160703	1.56629	1.74959	1.54283	0.814799	0.625373	0.834536	2.95567	1.10108	4.10118e-05	0.000750525	NLRX1	NLR family member X1	protein_coding	79671
ENSG00000253831	0.283997	0.127501	0.215222	0.0721609	0.111257	0.0871904	-1.86228	1.10094	0.0747133	0.172519	ETV3L	ETS variant 3 like	protein_coding	440695
ENSG00000139351	0.0577358	0.0731092	0.0629384	0.0297916	0.026794	0.0311508	-2.68308	1.10085	0.127186	0.251902	SYCP3	synaptonemal complex protein 3	protein_coding	50511
ENSG00000103811	0.331911	0.503617	0.507659	0.150044	0.251237	0.233928	0.960024	1.10059	0.00196179	0.0121766	CTSH	cathepsin H	protein_coding	1512
ENSG00000251611	0.950022	2.81499	0.277183	0.477955	0.286576	0.518271	-2.07802	1.10042	0.212225	0.361563	FAM160A1-DT	FAM160A1 divergent transcript	lincRNA	NA
ENSG00000099860	11.9308	15.581	11.1657	6.28249	5.60066	6.01279	4.18683	1.10011	2.10969e-05	0.000473294	GADD45B	growth arrest and DNA damage inducible beta	protein_coding	4616
ENSG00000273355	0.915405	0.463661	1.11529	0.383782	0.151722	0.68597	-1.89003	1.10004	0.105553	0.220864	AP000894.4	novel transcript	lincRNA	NA
ENSG00000249264	33.1009	14.017	34.8197	8.21722	13.374	14.5466	4.51243	1.09904	0.00401966	0.0205624	EEF1A1P9	eukaryotic translation elongation factor 1 alpha 1 pseudogene 9	processed_pseudogene	NA
ENSG00000156711	2.55187	2.74023	2.7241	1.24224	1.12616	1.38109	4.15591	1.09903	8.16165e-07	4.71484e-05	MAPK13	mitogen-activated protein kinase 13	protein_coding	5603
ENSG00000283000	0.0292944	0.217004	0	0	0	0.114151	-4.15824	1.09887	0.553894	0.694401	AL392046.2	novel transcript	lincRNA	NA
ENSG00000054179	0.975243	1.2705	1.32445	0.49281	0.395214	0.845611	1.37349	1.09881	0.00422773	0.0213706	ENTPD2	ectonucleoside triphosphate diphosphohydrolase 2	protein_coding	954
ENSG00000201668	0.455502	0.374913	2.02514	0	1.17774	0.591649	-3.43992	1.09815	0.38006	0.540477	RF00019		misc_RNA	NA
ENSG00000137393	16.7064	16.0172	19.4573	8.3267	7.91866	8.05932	5.75422	1.09791	4.4887e-08	6.2301e-06	RNF144B	ring finger protein 144B	protein_coding	255488
ENSG00000101849	4.43091	4.97707	6.79797	2.47478	2.48409	2.51007	5.10599	1.09754	2.76728e-06	0.000113449	TBL1X	transducin beta like 1 X-linked	protein_coding	6907
ENSG00000159714	0.432341	0.506097	0.704793	0.145007	0.393319	0.280783	0.227565	1.09735	0.00843238	0.0353883	ZDHHC1	zinc finger DHHC-type containing 1	protein_coding	29800
ENSG00000265260	0.568743	0.374495	0.426701	0.238445	0.637231	0.0443242	-3.94738	1.09678	0.270418	0.427365	RN7SL74P	RNA, 7SL, cytoplasmic 74, pseudogene	misc_RNA	NA
ENSG00000166436	1.49477	1.74483	1.46319	0.765608	0.735809	0.696929	3.47942	1.0965	9.99576e-07	5.3809e-05	TRIM66	tripartite motif containing 66	protein_coding	9866
ENSG00000274372	0.202445	0.142824	0.289305	0.02425	0.0498514	0.405702	-3.28047	1.09635	0.307721	0.468567	AC239803.3	novel transcript	lincRNA	NA
ENSG00000251669	0.998015	0.857684	1.41923	0.365089	0.408994	0.808292	1.27387	1.09555	0.00266258	0.0152034	FAM86EP	family with sequence similarity 86 member E, pseudogene	transcribed_unprocessed_pseudogene	348926
ENSG00000279801	3.30584	4.06156	2.34732	1.36571	1.23127	1.88252	2.18301	1.09474	0.000437841	0.00414116	AC111170.3	TEC	TEC	NA
ENSG00000207633	3.03668	2.66605	0	0	0.52344	1.10441	-3.59762	1.094	0.504191	0.652197	MIR505	microRNA 505	miRNA	574508
ENSG00000237804	0.478277	0.860217	0.531598	0.222797	0.351141	0.289908	-1.68848	1.09363	0.0289738	0.086831	HNRNPA1P39	heterogeneous nuclear ribonucleoprotein A1 pseudogene 39	processed_pseudogene	NA
ENSG00000099622	17.454	21.2149	21.8516	9.55227	8.88862	9.84397	6.31676	1.09336	3.78104e-07	2.7939e-05	CIRBP	cold inducible RNA binding protein	protein_coding	1153
ENSG00000226310	0.792733	1.38915	1.02323	0.643263	0.595069	0.318868	-1.08598	1.09296	0.0262705	0.0809621	AL022157.1	novel transcript	antisense	NA
ENSG00000251748	10.7971	10.9975	7.538	6.11099	3.37328	4.31246	-0.498504	1.09213	0.00900169	0.0370355	RNU4ATAC11P	RNA, U4atac small nuclear 11, pseudogene	snRNA	NA
ENSG00000235706	0.507147	0.767152	0.594156	0.210705	0.334709	0.341827	0.491242	1.09171	0.00344399	0.018368	DICER1-AS1	DICER1 antisense RNA 1	antisense	400242
ENSG00000236876	2.64528	1.65887	1.89013	0.950599	0.651392	1.17804	-2.40602	1.09141	0.0973754	0.208836	TMSB4XP1	TMSB4X pseudogene 1	processed_pseudogene	NA
ENSG00000126878	0.766992	0.855812	1.12091	0.384796	0.464665	0.432677	2.01879	1.09048	0.000422486	0.00403402	AIF1L	allograft inflammatory factor 1 like	protein_coding	83543
ENSG00000271204	8.83464	7.25057	6.62679	3.85378	3.42568	3.28338	3.02268	1.09007	4.40807e-06	0.000158109	AC016831.5	novel transcript	lincRNA	NA
ENSG00000102359	0.299645	0.216961	0.184054	0.0831207	0.12233	0.115884	0.352415	1.09	0.0030788	0.0169419	SRPX2	sushi repeat containing protein X-linked 2	protein_coding	27286
ENSG00000228224	0.229655	0.459058	0.483167	0.293433	0.122529	0.15341	-1.24182	1.08948	0.054838	0.137558	NACA4P	NACA family member 4, pseudogene	transcribed_processed_pseudogene	NA
ENSG00000272196	27.0157	37.151	51.3752	20.63	18.7882	14.3338	3.52292	1.08938	0.00734199	0.0318928	HIST2H2AA4	histone cluster 2 H2A family member a4	protein_coding	723790
ENSG00000236021	0.675517	0.773569	0.269319	0.197015	0.202505	0.320451	-2.05583	1.0888	0.129363	0.254958	AL359265.3	novel transcript	antisense	NA
ENSG00000223559	5.23016	5.48417	9.50142	3.011	3.01867	3.16618	3.56018	1.08879	0.00012422	0.00164768	AC073136.1	exportin, tRNA (nuclear export receptor for tRNAs) (XPOT) pseudogene	processed_pseudogene	NA
ENSG00000271971	1.87152	2.60537	1.63717	1.64676	0.896107	0.576215	-0.133516	1.0886	0.01078	0.0422575	AC120053.1	novel transcript, antisense to FAM92A1	antisense	NA
ENSG00000258315	0.30413	0.292931	0.258921	0.0705353	0.117117	0.262235	-0.883905	1.08764	0.0446982	0.118738	C17orf49	chromosome 17 open reading frame 49	protein_coding	124944
ENSG00000223820	0.11358	0.31681	0.278785	0.222218	0.157712	0.0344232	-1.47772	1.08737	0.107927	0.224325	CFL1P1	cofilin 1 pseudogene 1	transcribed_unprocessed_pseudogene	142913
ENSG00000231358	0.188425	0.581583	0.523581	0.171161	0.243595	0.159084	-2.13248	1.0871	0.0881715	0.194343	AL355516.1	novel transcript	lincRNA	NA
ENSG00000242841	0.29232	0.502126	0.508554	0.27708	0.0876312	0.307056	-1.3831	1.08704	0.0629561	0.152316	KRT8P35	keratin 8 pseudogene 35	processed_pseudogene	NA
ENSG00000031698	61.1592	71.8775	96.1976	35.7999	36.316	34.1412	7.51251	1.08678	1.42369e-06	7.03904e-05	SARS	seryl-tRNA synthetase	protein_coding	6301
ENSG00000170396	1.53607	1.24343	1.83617	0.786766	1.01476	0.468681	2.33222	1.08668	0.000654931	0.00559082	ZNF804A	zinc finger protein 804A	protein_coding	91752
ENSG00000213864	0.55343	0.662568	0.356496	0.274211	0.195129	0.235259	-2.01232	1.08632	0.0724325	0.168621	EEF1B2P2	eukaryotic translation elongation factor 1 beta 2 pseudogene 2	processed_pseudogene	NA
ENSG00000266903	0.323798	0.444185	0.0799771	0.261448	0.113695	0.0373849	-2.37583	1.0859	0.205586	0.353882	AC243964.2	novel transcript, antisense to CEACAM16, CEACAM19, PVR & IGSF23	antisense	NA
ENSG00000232160	0.932989	1.27063	1.76398	0.532292	0.663182	0.640908	1.37382	1.0848	0.000751692	0.00616993	RAP2C-AS1	RAP2C antisense RNA 1	antisense	101928578
ENSG00000121350	9.16361	9.55936	18.0065	5.76088	5.81901	5.00023	5.40371	1.08424	0.000148733	0.00187073	PYROXD1	pyridine nucleotide-disulphide oxidoreductase domain 1	protein_coding	79912
ENSG00000023909	10.4354	11.2568	12.8708	5.43262	5.7787	5.10067	5.25899	1.08273	1.83067e-07	1.67376e-05	GCLM	glutamate-cysteine ligase modifier subunit	protein_coding	2730
ENSG00000236130	0	0.147141	0.136606	0	0.0385186	0.0812707	-4.03956	1.08254	0.493837	0.643188	PTCSC2	papillary thyroid carcinoma susceptibility candidate 2	lincRNA	101928337
ENSG00000171903	2.8842	3.58	3.52023	1.45175	1.5104	1.7574	3.23029	1.08248	3.94323e-06	0.000145596	CYP4F11	cytochrome P450 family 4 subfamily F member 11	protein_coding	57834
ENSG00000243926	0.257658	0.212072	0.237396	0.216045	0.0467506	0.116254	-2.45672	1.0824	0.135873	0.264216	TIPARP-AS1	TIPARP antisense RNA 1	bidirectional_promoter_lncRNA	NA
ENSG00000188372	1.57156	1.30382	1.64934	0.582749	0.577403	1.01983	1.53979	1.0824	0.000555308	0.00496673	ZP3	zona pellucida glycoprotein 3	protein_coding	7784
ENSG00000278000	2.10641	2.26232	2.05573	0.969266	1.4612	0.740723	-0.100516	1.08179	0.00347396	0.0184765	AC139100.2	novel transcript	sense_intronic	NA
ENSG00000231006	2.51424	2.80311	1.00985	0.210818	1.55625	2.0485	0.23774	1.08137	0.123587	0.246976	RPL7P32	ribosomal protein L7 pseudogene 32	processed_pseudogene	NA
ENSG00000213252	7.89577	8.15155	15.0933	4.74665	4.70293	4.68583	3.23623	1.08128	0.000301944	0.00313652	AP001282.1	pyridine nucleotide-disulphide oxidoreductase domain 1 (PYROXD1) pseudogene	processed_pseudogene	NA
ENSG00000169962	2.18945	0.0163085	0	0.0498421	0	0.0386045	-3.35658	1.08092	0.635713	0.757647	TAS1R3	taste 1 receptor member 3	protein_coding	83756
ENSG00000118596	6.81212	6.11391	10.6364	3.5864	3.74747	3.49726	6.21064	1.08083	1.8395e-05	0.000430796	SLC16A7	solute carrier family 16 member 7	protein_coding	9194
ENSG00000121858	7.01663	5.65432	3.31847	2.57836	2.49406	2.11406	3.71445	1.08011	0.000472844	0.00440709	TNFSF10	TNF superfamily member 10	protein_coding	8743
ENSG00000075213	4.78532	4.76616	5.72272	2.44522	2.38198	2.38018	5.06076	1.07957	1.02823e-07	1.09034e-05	SEMA3A	semaphorin 3A	protein_coding	10371
ENSG00000259030	0.087639	0.131538	0.0572997	0.0633989	0.0325828	0.0334805	-0.83809	1.0786	0.0324848	0.0943226	FPGT-TNNI3K	FPGT-TNNI3K readthrough	protein_coding	100526835
ENSG00000133134	1.14237	1.59487	2.04924	1.04275	0.548366	0.709979	0.585384	1.07839	0.00459757	0.022707	BEX2	brain expressed X-linked 2	protein_coding	84707
ENSG00000041515	0.164348	0.227985	0.649609	0.150192	0.186208	0.100739	0.639865	1.07822	0.0339111	0.0972143	MYO16	myosin XVI	protein_coding	23026
ENSG00000106302	0.819837	0.480531	0.63683	0.229144	0.390764	0.285582	0.802925	1.07807	0.00660629	0.0294237	HYAL4	hyaluronidase 4	protein_coding	23553
ENSG00000259396	0.607336	0.411669	0.953005	0.449338	0.184744	0.278423	-2.0582	1.07795	0.117084	0.237906	AC087721.1	novel transcript, sense intronic to NUSAP1	sense_intronic	NA
ENSG00000258732	1.57457	0.185142	2.40016	0.188611	0.891787	0.385667	-2.53938	1.07795	0.281041	0.439771	AC025884.1	arginine-glutamic acid dipeptide (RE) repeats (RERE) pseudogene	unprocessed_pseudogene	NA
ENSG00000102003	0.0652173	0.0751504	0.0163098	0.0683556	0.00281042	0.0279544	-2.34322	1.07794	0.304265	0.464717	SYP	synaptophysin	protein_coding	6855
ENSG00000200095	1.1125	0.915676	0.794913	0	0.82185	1.61017	-3.33955	1.0765	0.347676	0.507762	RNU6-181P	RNA, U6 small nuclear 181, pseudogene	snRNA	NA
ENSG00000153832	1.61648	1.44757	0.837261	0.498793	0.56842	0.705479	1.61415	1.07624	0.00128418	0.00902816	FBXO36	F-box protein 36	protein_coding	130888
ENSG00000271964	1.54876	1.98861	0.593892	0.0519453	1.70857	1.66567	-1.0624	1.07432	0.265155	0.421555	AC090948.1	novel transcript, antisense to RFTN1	antisense	NA
ENSG00000247624	0.253237	0.376086	0.192745	0.120017	0.185043	0.0900977	-0.729953	1.07402	0.0240978	0.0760671	CPEB2-DT	CPEB2 divergent transcript	lincRNA	441009
ENSG00000184575	54.6556	57.0856	94.6385	35.2021	33.7509	26.8064	8.18786	1.07389	3.18138e-05	0.000636828	XPOT	exportin for tRNA	protein_coding	11260
ENSG00000135437	0.131118	0.0375374	0.0475225	0.0717012	0	0.119956	-2.61922	1.07371	0.391438	0.551032	RDH5	retinol dehydrogenase 5	protein_coding	5959
ENSG00000270689	0.319779	0.470005	0.714034	0.287286	0.324821	0.133508	-1.05034	1.07347	0.0382163	0.105983	BUD13P1	BUD13 homolog pseudogene 1	processed_pseudogene	NA
ENSG00000152439	2.03694	2.48276	2.01234	0.987337	0.989433	1.1196	3.36352	1.07319	2.59148e-06	0.00010848	ZNF773	zinc finger protein 773	protein_coding	374928
ENSG00000266320	0.57161	1.29382	0	0	0	1.22506	-4.32681	1.07308	0.537252	0.680686	MIR3909	microRNA 3909	miRNA	100500826
ENSG00000264448	0.125435	0.176987	0.358507	0.315531	0.015444	0.125686	-2.96148	1.07293	0.248847	0.403565	AC084346.2	novel transcript	lincRNA	NA
ENSG00000162496	1.56835	1.53061	2.47005	0.821911	0.680679	1.1306	1.79492	1.07273	0.00080555	0.00647588	DHRS3	dehydrogenase/reductase 3	protein_coding	9249
ENSG00000167046	0.0439871	0.0579276	0.00733365	0.0147532	0	0.0411369	-3.80576	1.07216	0.46009	0.614271	AL357033.1	novel transcript, antisense to SLCO4A1	antisense	NA
ENSG00000116285	44.6747	40.0175	47.7532	20.5028	20.8851	21.4561	7.00262	1.07146	2.59822e-08	4.2157e-06	ERRFI1	ERBB receptor feedback inhibitor 1	protein_coding	54206
ENSG00000112039	7.99102	10.6224	10.5793	4.18977	4.20308	5.53354	4.14984	1.07078	1.20697e-05	0.000323357	FANCE	FA complementation group E	protein_coding	2178
ENSG00000285303	0.0660148	0.152139	0	0.0664238	0	0.0102895	-4.42634	1.07051	0.527871	0.673281	AC004381.3	mitochondrially encoded NADH dehydrogenase 5 (MT-ND5) pseudogene	transcribed_unprocessed_pseudogene	NA
ENSG00000279066	0.150075	0.293368	0.0625524	0.0314594	0.0889242	0.0950293	-2.49229	1.07025	0.179504	0.321225	HEXD-IT1	HEXD intronic transcript 1	sense_intronic	NA
ENSG00000125864	0.602095	0.903688	1.02914	0.504856	0.49712	0.256305	0.810534	1.06985	0.00378311	0.019618	BFSP1	beaded filament structural protein 1	protein_coding	631
ENSG00000259230	1.21998	1.58915	1.76868	0.631558	0.804589	0.744082	0.672636	1.06942	0.00071764	0.0059799	LINC02323	long intergenic non-protein coding RNA 2323	lincRNA	105370681
ENSG00000073331	3.84674	4.41196	4.66972	2.06972	2.07032	2.01509	5.10357	1.06889	8.8688e-08	9.91928e-06	ALPK1	alpha kinase 1	protein_coding	80216
ENSG00000144668	0.0410907	0.0321298	0.0188396	0.0120591	0.00885364	0.0208153	-2.11437	1.06818	0.127115	0.251826	ITGA9	integrin subunit alpha 9	protein_coding	3680
ENSG00000227533	0.308362	0.553379	0.370833	0.203458	0.196057	0.177284	-0.266037	1.06751	0.0050944	0.0243812	SLC2A1-AS1	SLC2A1 antisense RNA 1	lincRNA	440584
ENSG00000104998	2.08405	2.55646	1.62243	0.876143	0.727373	1.43178	2.32555	1.06729	0.000977756	0.00735953	IL27RA	interleukin 27 receptor subunit alpha	protein_coding	9466
ENSG00000260796	2.45634	3.44735	2.02139	1.95401	0.922805	1.03078	-0.220409	1.06637	0.00926669	0.0377817	AC145285.3	novel transcript, antisense to ATXN2L	antisense	NA
ENSG00000233203	0.333439	0.5123	0.185306	0.24231	0.0574758	0.207889	-2.58095	1.06633	0.178065	0.319419	DHCR24-DT	DHCR24 divergent transcript	antisense	NA
ENSG00000134531	14.0569	15.0557	20.9474	7.03671	7.96393	8.66564	6.51442	1.06502	4.71385e-06	0.000164556	EMP1	epithelial membrane protein 1	protein_coding	2012
ENSG00000155816	0.793153	0.700488	1.07223	0.489964	0.340282	0.39112	2.47238	1.06421	0.000131251	0.00171624	FMN2	formin 2	protein_coding	56776
ENSG00000271151	1.76742	2.31969	1.2477	0.974631	0.933174	0.620456	-0.0505324	1.06387	0.00596022	0.0272955	AC016737.1	novel transcript	lincRNA	NA
ENSG00000278390	0.902887	1.29666	0.970671	0.636981	0.364932	0.538658	0.6278	1.06142	0.00119706	0.00854669	AL354696.2		antisense	101929140
ENSG00000225265	0.949957	0.714317	1.65223	0.354016	0.667115	0.520977	-0.0198334	1.06139	0.0168531	0.0581279	TAF1A-AS1	TAF1A antisense RNA 1	antisense	NA
ENSG00000263126	0.134929	0.0752321	0.101594	0.0510944	0.0337617	0.0576657	-1.80685	1.05986	0.0613785	0.149647	AC040162.3	novel transcript	lincRNA	NA
ENSG00000163263	0.747007	0.614845	0.915759	0.478984	0.151487	0.547925	-2.31823	1.05967	0.119506	0.241465	C1orf189	chromosome 1 open reading frame 189	protein_coding	388701
ENSG00000169509	16.8839	15.7763	17.9832	7.61837	8.98223	7.7435	3.82053	1.05947	0.00369617	0.0193004	CRCT1	cysteine rich C-terminal 1	protein_coding	54544
ENSG00000264575	0.752772	0.61959	0.75605	0.403054	0.289218	0.325139	-0.275064	1.05923	0.00626937	0.0283339	LINC00526	long intergenic non-protein coding RNA 526	lincRNA	NA
ENSG00000165512	4.21969	4.55402	5.59591	2.50413	2.2694	2.12483	2.97939	1.05818	8.65377e-06	0.000255352	ZNF22	zinc finger protein 22	protein_coding	7570
ENSG00000202415	7.19664	4.65096	5.11045	2.90544	2.80262	2.24344	0.324641	1.05817	0.00340934	0.0182338	RN7SKP269	RNA, 7SK small nuclear pseudogene 269	misc_RNA	NA
ENSG00000279048	0.512973	0.410649	0.521347	0.229794	0.272535	0.191675	-0.309924	1.0581	0.00466828	0.022903	AC080080.1	tec	TEC	NA
ENSG00000183793	2.34943	3.14006	5.2507	1.84804	1.43671	1.67405	1.44129	1.05802	0.0034371	0.018344	NPIPA5	nuclear pore complex interacting protein family member A5	protein_coding	100288332
ENSG00000285679	0.447164	0.692802	0.537217	0.40803	0.192697	0.235744	-1.12547	1.05705	0.0356317	0.100867	AC097626.1		antisense	NA
ENSG00000167600	4.55607	5.51299	5.47505	2.44596	3.08017	2.07509	3.00415	1.05693	6.38809e-05	0.00101911	CYP2S1	cytochrome P450 family 2 subfamily S member 1	protein_coding	29785
ENSG00000172478	0.871128	0.600871	0.992112	0.329212	0.338385	0.497224	1.15896	1.05678	0.0040783	0.0208023	MAB21L4	mab-21 like 4	protein_coding	79919
ENSG00000275109	3.6241	1.83564	6.04221	5.61009	0.240268	2.17261	-3.06908	1.05575	0.376673	0.537405	MIR6504	microRNA 6504	miRNA	102465251
ENSG00000179406	0.94358	1.11688	1.281	0.551321	0.59121	0.471568	2.88646	1.0557	3.6054e-05	0.000691085	LINC00174	long intergenic non-protein coding RNA 174	processed_transcript	285908
ENSG00000263745	0.0268648	0.0294824	0.100777	0.011263	0.0540254	0.0139578	-3.24261	1.05519	0.255146	0.410743	AP005230.1	novel transcript	lincRNA	NA
ENSG00000107249	0.132293	0.100602	0.177409	0.0337605	0.0768385	0.0974975	0.217994	1.05421	0.0172265	0.0590976	GLIS3	GLIS family zinc finger 3	protein_coding	169792
ENSG00000001084	17.798	19.3374	18.9144	9.25036	8.9233	8.82303	6.62944	1.05415	5.66489e-09	1.37388e-06	GCLC	glutamate-cysteine ligase catalytic subunit	protein_coding	2729
ENSG00000010810	7.57682	8.29682	13.2425	4.964	4.246	4.44924	5.46595	1.05405	3.17114e-05	0.000635884	FYN	FYN proto-oncogene, Src family tyrosine kinase	protein_coding	2534
ENSG00000175773	0.0711794	0.0426081	0.0323652	0.0162774	0.016731	0.0302578	-3.12281	1.05401	0.240692	0.39442	AP002986.1		lincRNA	NA
ENSG00000091986	10.222	13.0555	14.8874	5.75552	6.3689	6.0967	6.488	1.05388	6.75103e-07	4.15204e-05	CCDC80	coiled-coil domain containing 80	protein_coding	151887
ENSG00000148357	0.0400854	0.032306	0.0452505	0.0161055	0.0208728	0.0188742	0.120871	1.05357	0.0432278	0.116134	HMCN2	hemicentin 2	protein_coding	256158
ENSG00000276576	0.290691	0.299076	0.272614	0.0609358	0.0939508	0.339819	-3.74051	1.0523	0.296268	0.45659	MRPL30P1	mitochondrial ribosomal protein L30 pseudogene 1	processed_pseudogene	NA
ENSG00000007255	0.601477	1.15514	1.15474	0.489054	0.408429	0.468753	-0.840893	1.05209	0.0231274	0.07371	TRAPPC6A	trafficking protein particle complex 6A	protein_coding	79090
ENSG00000270681	0.916733	0.578482	0.203787	0.345905	0.131683	0.226241	-1.6851	1.05186	0.146068	0.277972	AC095055.1	novel transcript, antisense to SH3D19	antisense	NA
ENSG00000135519	0.0195915	0.00322506	0.0653269	0	0.0135081	0.027483	-3.71224	1.05136	0.437753	0.594016	KCNH3	potassium voltage-gated channel subfamily H member 3	protein_coding	23416
ENSG00000129422	10.9211	10.983	12.5671	5.67035	5.60382	5.34531	6.54668	1.05086	3.25983e-08	4.89023e-06	MTUS1	microtubule associated scaffold protein 1	protein_coding	57509
ENSG00000259560	21.3327	21.5263	12.2774	9.70757	7.26273	8.78599	2.79218	1.04972	0.00145774	0.00990311	AC020687.1	novel transcript	lincRNA	NA
ENSG00000205325	1.84348	1.35392	1.31451	0.437567	0.831079	0.97253	1.5828	1.04935	0.00179941	0.0114621	AC005863.1	novel transcript	lincRNA	NA
ENSG00000206838	2.28431	1.77571	2.53898	0.10641	2.40626	2.96708	-1.90973	1.0492	0.272534	0.429787	SNORA5A	small nucleolar RNA, H/ACA box 5A	snoRNA	654319
ENSG00000233797	0.961984	0.893953	0.155211	0.02602	0.909334	0.411131	-2.28787	1.04884	0.325996	0.486767	UFL1-AS1	UFL1 antisense RNA 1	antisense	NA
ENSG00000274584	0.825505	0.226485	1.00929	0.276874	0.142294	0.428898	-3.07326	1.04825	0.22951	0.381668	AP001282.2	RecQ protein-like (DNA helicase Q1-like) (RECQL) pseudogene	unprocessed_pseudogene	NA
ENSG00000134294	133.096	131.229	210.241	73.85	73.5258	76.7092	9.23602	1.04781	7.29354e-06	0.000224657	SLC38A2	solute carrier family 38 member 2	protein_coding	54407
ENSG00000273186	0.706826	1.16354	1.66368	0.139452	0.895863	1.16652	-1.57681	1.04722	0.158733	0.294367	AL359091.5	novel transcript, sense intronic to CERCAM	sense_intronic	NA
ENSG00000283283	0.00467953	0.0539226	0.00390092	0.0235426	0	0.00364693	-4.29849	1.0472	0.469881	0.622366	AC013268.4	novel pseudogene, similar to zonadhesin (Zan)	unprocessed_pseudogene	NA
ENSG00000112599	1.0848	1.16954	0.560415	0.58932	0.368712	0.357222	-0.579057	1.04711	0.0218172	0.0705201	GUCA1B	guanylate cyclase activator 1B	protein_coding	2979
ENSG00000256894	1.07056	1.22006	0.926757	0.379779	1.29529	0.288805	-0.949965	1.04709	0.0486493	0.126396	AC022509.3	novel transcript, antisense to SSPN	antisense	NA
ENSG00000052344	17.7342	27.4216	33.2499	11.6772	11.1261	14.2656	5.75749	1.04645	0.000615919	0.00534694	PRSS8	serine protease 8	protein_coding	5652
ENSG00000269946	0.21709	1.19121	1.62873	0	1.18498	1.74826	-2.63308	1.04575	0.419728	0.57682	MIRLET7A1HG	miRlet-7a-1/let-7f-1/let-7d cluster host gene	lincRNA	NA
ENSG00000251804	2.30938	0.518398	1.75012	1.40829	0	1.79978	-3.76635	1.04571	0.376831	0.537508	RNU6-1294P	RNA, U6 small nuclear 1294, pseudogene	snRNA	NA
ENSG00000225361	0.253947	0.186623	0.0793853	0.0342216	0.0703503	0.148433	-1.16898	1.04565	0.114401	0.23396	PPP1R26-AS1	PPP1R26 antisense RNA 1	antisense	100506599
ENSG00000117305	2.79817	3.43858	4.56497	1.63053	1.70964	1.82702	3.69251	1.0443	2.97387e-05	0.000605283	HMGCL	3-hydroxy-3-methylglutaryl-CoA lyase	protein_coding	3155
ENSG00000283227	22.7086	18.6566	21.2899	9.80851	11.0326	9.45711	4.3652	1.04374	3.00267e-05	0.000608992	SPRR5	small proline rich protein 5	protein_coding	NA
ENSG00000245317	0.327477	1.07815	0.965212	0.421689	0.26208	0.382822	-0.735669	1.04303	0.0475504	0.124244	AC008393.1		lincRNA	100996419
ENSG00000248827	0.189212	0.103824	0.105153	0.105769	0.0339739	0.0552974	-2.17586	1.04298	0.166641	0.304546	AC024587.1	ubiquitin specific peptidase 7 (herpes virus-associated) (USP7) pseudogene	processed_pseudogene	NA
ENSG00000210156	0.971737	0.999768	1.82262	2.2407	0	0.946638	-3.83881	1.04278	0.414293	0.571575	MT-TK	mitochondrially encoded tRNA lysine	Mt_tRNA	NA
ENSG00000155304	13.1453	14.8044	29.491	9.2408	8.36256	8.59829	5.44163	1.04257	0.000521889	0.00475082	HSPA13	heat shock protein family A (Hsp70) member 13	protein_coding	6782
ENSG00000135373	63.462	60.8217	77.3601	33.8074	32.4003	31.2619	7.86062	1.04219	5.69773e-08	7.14027e-06	EHF	ETS homologous factor	protein_coding	26298
ENSG00000221869	7.74534	9.19622	13.5446	6.27186	4.19233	4.30203	3.81996	1.04169	0.00028634	0.00301108	CEBPD	CCAAT enhancer binding protein delta	protein_coding	1052
ENSG00000166589	1.53495	1.66537	1.67506	0.858035	0.513132	1.09112	2.54821	1.04135	0.00088604	0.00692952	CDH16	cadherin 16	protein_coding	1014
ENSG00000259605	0.0981081	0.0807505	0.0654274	0.0548423	0.0225482	0.0407783	-3.00276	1.04065	0.183271	0.326271	AC074212.1	novel transcript, antisense to SIX5	processed_transcript	NA
ENSG00000273367	1.52125	1.67693	1.08697	0.364447	0.959919	0.868004	-0.951484	1.04046	0.0536688	0.135569	AL355472.3	novel transcript	antisense	NA
ENSG00000261229	0.583299	0.75708	0.504948	0.150491	0.464052	0.349682	-1.54445	1.04026	0.064209	0.154682	AC021483.2	novel transcript	lincRNA	NA
ENSG00000226891	0.00254381	0.0272188	0.0402906	0.00853193	0.00219242	0.0178424	-4.24448	1.03996	0.377998	0.538528	LINC01359	long intergenic non-protein coding RNA 1359	processed_transcript	NA
ENSG00000200718	1.22226	1.61837	0	0	0.183204	0.869724	-3.28904	1.03983	0.560662	0.699499	RN7SKP103	RNA, 7SK small nuclear pseudogene 103	misc_RNA	NA
ENSG00000181741	1.17279	1.11771	0.874741	0.336419	0.611788	0.601313	-1.18028	1.03892	0.0323763	0.0940787	FDX1P1	ferredoxin 1 pseudogene 1	processed_pseudogene	NA
ENSG00000212497	1.71614	0	1.4306	0.130816	0	1.09428	-4.27294	1.0388	0.514838	0.661759	RNA5SP465	RNA, 5S ribosomal pseudogene 465	rRNA_pseudogene	NA
ENSG00000263006	1.22156	1.41291	2.85127	0.970366	0.975241	0.631331	1.40818	1.03878	0.00516373	0.0246116	ROCK1P1	Rho associated coiled-coil containing protein kinase 1 pseudogene 1	transcribed_unprocessed_pseudogene	727758
ENSG00000284299	0.0328995	0.0270788	0.0487565	0.00613026	0.0189032	0.0341864	-2.79633	1.03811	0.20851	0.35717	AL590132.1	novel protein	protein_coding	NA
ENSG00000252427	3.14915	5.44318	0.131259	0	2.0356	2.45425	-2.70899	1.03793	0.492948	0.642322	RF00573		snoRNA	NA
ENSG00000230454	0.22026	0.245276	0.534636	0.141232	0.173084	0.141365	-1.08207	1.03699	0.0408465	0.111229	U73166.1	novel transcript	lincRNA	NA
ENSG00000147883	36.0768	37.734	59.722	22.8397	21.2477	19.5398	6.98634	1.03638	1.7493e-05	0.000413798	CDKN2B	cyclin dependent kinase inhibitor 2B	protein_coding	1030
ENSG00000236438	0.163075	0.394775	0.243896	0.162879	0.0847425	0.136436	0.362384	1.03637	0.0160581	0.0562133	FAM157A	family with sequence similarity 157 member A	transcribed_unprocessed_pseudogene	NA
ENSG00000224023	0.178378	0.101958	0.169351	0.0457019	0.0640573	0.108124	-1.77668	1.03615	0.0672484	0.160013	FLJ37035	uncharacterized LOC399821	lincRNA	399821
ENSG00000263443	0.509144	0.754316	0.311248	0.284611	0.35105	0.132265	-2.71603	1.03595	0.158893	0.294569	AC100872.1	novel transcript	lincRNA	NA
ENSG00000112245	0.109484	0.151073	0.297961	0.0783016	0.0610564	0.120458	-0.780853	1.03576	0.0393077	0.108176	PTP4A1	protein tyrosine phosphatase type IVA, member 1	protein_coding	7803
ENSG00000203837	23.1675	20.9892	33.0612	12.1813	12.2032	12.5942	5.68066	1.0352	8.16755e-06	0.00024439	PNLIPRP3	pancreatic lipase related protein 3	protein_coding	119548
ENSG00000101353	0.0263106	0.0469205	0.106009	0.0257382	0.0453522	0.0136699	-2.88272	1.0351	0.206447	0.354834	MROH8	maestro heat like repeat family member 8	protein_coding	140699
ENSG00000279206	0.36845	0.11664	0	0	0	0.331323	-4.19842	1.03478	0.541495	0.684179	AC004943.3	novel transcript	lincRNA	NA
ENSG00000127995	1.95186	1.64636	1.65668	0.968453	0.675676	0.925267	2.87625	1.03424	3.48909e-05	0.000673362	CASD1	CAS1 domain containing 1	protein_coding	64921
ENSG00000137975	80.6017	77.2779	107.969	42.13	45.0708	41.3299	8.07182	1.03419	5.85394e-07	3.84258e-05	CLCA2	chloride channel accessory 2	protein_coding	9635
ENSG00000266869	0.471182	0.740383	0.785569	0.179584	0.516848	0.333827	-2.6585	1.0341	0.12172	0.244331	AC005993.1	novel transcript	lincRNA	NA
ENSG00000279474	0.415914	0.781545	0.60184	0.125021	0.581654	0.324137	-0.484137	1.0341	0.0459028	0.121142	AC125437.2	TEC	TEC	NA
ENSG00000279340	5.09144	2.76583	3.14078	2.64688	1.31644	1.3491	-1.35764	1.03377	0.0497954	0.12849	AC090617.7	novel transcript	TEC	NA
ENSG00000128298	0.0871665	0.221757	0.178355	0.0332222	0.143422	0.086459	-1.92855	1.03341	0.146659	0.278728	BAIAP2L2	BAI1 associated protein 2 like 2	protein_coding	80115
ENSG00000276916	6.18378	6.89792	5.15489	3.95704	3.08554	2.12427	0.35598	1.03219	0.00263142	0.0150554	AL442125.2	novel transcript, sense intronic	sense_intronic	NA
ENSG00000117122	0.0700051	0.105636	0	0.0342411	0	0.0181858	-3.83604	1.03194	0.52162	0.667377	MFAP2	microfibril associated protein 2	protein_coding	4237
ENSG00000250397	0	0.0611212	0.0962946	0	0.0284451	0.0321517	-4.02976	1.03192	0.51052	0.657816	AP006623.1	novel transcript	antisense	NA
ENSG00000112561	1.02671	1.39769	1.1646	0.489774	0.61241	0.659362	2.05965	1.03087	8.12341e-05	0.00121377	TFEB	transcription factor EB	protein_coding	7942
ENSG00000154227	13.296	12.2806	19.0256	7.45192	7.25959	6.77372	6.10197	1.03006	6.61345e-06	0.000209593	CERS3	ceramide synthase 3	protein_coding	204219
ENSG00000227676	1.15092	1.41128	1.6643	0.452979	0.870472	0.805427	-0.598102	1.0299	0.0127928	0.0479424	LINC01068	long intergenic non-protein coding RNA 1068	lincRNA	103724388
ENSG00000124882	55.0854	61.2753	143.084	42.4003	41.3028	32.7209	8.09925	1.02977	0.0017463	0.0112356	EREG	epiregulin	protein_coding	2069
ENSG00000257718	0.840571	0.984563	0.350356	0.271083	0.195046	0.554305	-1.98809	1.02933	0.146479	0.278458	CPNE8-AS1	CPNE8 antisense RNA 1	antisense	NA
ENSG00000253582	0.708558	0.777598	0.534411	0.226333	0.55252	0.262955	-2.0722	1.02893	0.108004	0.224443	AC090579.1		antisense	NA
ENSG00000170683	0.198931	0.20599	0.246073	0.107615	0.088491	0.120027	-0.836665	1.02885	0.0404251	0.110394	OR10A3	olfactory receptor family 10 subfamily A member 3	protein_coding	26496
ENSG00000200620	0	0.604177	0.917867	0	2.53059	0	-4.66954	1.02879	0.582479	0.716676	RF00409		snoRNA	NA
ENSG00000245975	0.779617	0.90237	1.54351	0.224712	0.839904	0.683532	-0.119375	1.02864	0.0360539	0.10156	AC090515.2		lincRNA	101928725
ENSG00000278970	8.8424	12.2429	13.1033	6.09373	4.46255	6.23337	3.60911	1.02788	4.45929e-05	0.000789544	HEIH	hepatocellular carcinoma up-regulated EZH2-associated long non-coding RNA	TEC	100859930
ENSG00000266296	0.184216	0.199006	0.249543	0.0772322	0.168692	0.0807559	-2.29635	1.02788	0.103586	0.217997	ARIH2P1	ariadne RBR E3 ubiquitin protein ligase 2 pseudogene 1	processed_pseudogene	NA
ENSG00000273243	8.44877	4.58667	5.99406	2.65283	3.19155	3.08208	1.09109	1.02752	0.00323232	0.0175643	Z82243.1	novel transcript	lincRNA	NA
ENSG00000107738	0.172442	0.248382	0.273678	0.127908	0.0628781	0.167988	-0.0603141	1.02747	0.0260395	0.0804419	VSIR	V-set immunoregulatory receptor	protein_coding	64115
ENSG00000124140	0.00954394	0.0754119	0.0477358	0.00480154	0.0246767	0.0371897	-3.46619	1.02711	0.275888	0.433474	SLC12A5	solute carrier family 12 member 5	protein_coding	57468
ENSG00000234936	0.512726	0.31651	0.605505	0.179133	0.184125	0.299689	-3.49167	1.02666	0.22707	0.37919	AC010883.1	novel transcript	antisense	NA
ENSG00000196549	7.41379	7.05803	10.1059	4.06277	3.98402	3.87945	5.81547	1.02636	2.44384e-06	0.000103886	MME	membrane metalloendopeptidase	protein_coding	4311
ENSG00000141642	2.86565	3.44454	3.03158	1.53365	1.58008	1.47552	3.01739	1.02633	4.46545e-06	0.000158998	ELAC1	elaC ribonuclease Z 1	protein_coding	55520
ENSG00000113448	1.26174	1.41444	1.74722	0.75282	0.736051	0.677762	3.86868	1.02462	7.61575e-06	0.000232354	PDE4D	phosphodiesterase 4D	protein_coding	5144
ENSG00000206921	2.06608	3.40108	2.7822	1.33262	0.82185	1.98175	-2.76935	1.02405	0.132579	0.259526	RNU6-481P	RNA, U6 small nuclear 481, pseudogene	snRNA	NA
ENSG00000269893	65.3685	69.6653	93.8715	45.0324	34.1716	33.3118	5.46162	1.02352	8.05096e-06	0.000242159	SNHG8	small nucleolar RNA host gene 8	lincRNA	100093630
ENSG00000238713	7.52451	11.7672	13.5487	6.05691	5.70689	4.33946	-0.505075	1.02291	0.0163004	0.0567486	RF00019		misc_RNA	NA
ENSG00000240005	0.461946	1.0456	0.481356	0.435758	0.323484	0.202507	-2.13334	1.02277	0.125047	0.249014	AC106047.1		antisense	NA
ENSG00000129473	14.7524	16.8636	23.5059	8.71061	8.7679	9.19068	5.70862	1.02277	1.26711e-05	0.000331514	BCL2L2	BCL2 like 2	protein_coding	599
ENSG00000258101	0.0936292	0.0963301	0.341472	0.0490674	0.0302608	0.209785	-2.74078	1.02263	0.252132	0.407428	AC010173.1	novel transcript, antisense to TUBA1C	antisense	NA
ENSG00000256351	3.76796	4.85602	5.0835	1.41343	2.52106	3.09106	0.686381	1.02249	0.00663268	0.0294958	AC007834.2	chromosome 8 open reading frame 59 (C8orf59) pseudogene	processed_pseudogene	NA
ENSG00000274026	1.41979	1.60791	0.720811	0.590768	0.570428	0.565725	0.105385	1.02201	0.0092594	0.037772	FAM27E3	family with sequence similarity 27 member E3	transcribed_processed_pseudogene	100131997
ENSG00000263766	0.506602	0.540937	0.273931	0.0918453	0.224211	0.384143	-1.33362	1.0217	0.0908652	0.198599	AC025682.1	novel transcript, antisense to NPEPPS	antisense	NA
ENSG00000224712	0.473334	0.285066	0.442698	0.242006	0.20895	0.134959	-1.44168	1.02151	0.0484005	0.125892	NPIPA3	nuclear pore complex interacting protein family member A3	protein_coding	642778
ENSG00000207513	15.7611	6.05957	8.29812	6.26004	6.70259	2.18189	-0.0249846	1.02087	0.0389046	0.107452	RNU1-3	RNA, U1 small nuclear 3	snRNA	26869
ENSG00000201348	0	1.14397	0.885997	0	2.32528	0.063716	-4.21725	1.02032	0.535674	0.679509	RNU105B	RNA, U105B small nucleolar	snoRNA	26767
ENSG00000185664	0.200525	0.136344	0.232571	0.0986908	0.0713843	0.10192	-0.83738	1.02007	0.030504	0.0901736	PMEL	premelanosome protein	protein_coding	6490
ENSG00000198416	0.562919	0.657276	0.276462	0.128064	0.481398	0.197247	0.298184	1.01996	0.0381261	0.105798	ZNF658B	zinc finger protein 658B (pseudogene)	transcribed_unprocessed_pseudogene	NA
ENSG00000204556	0.144522	0.198254	0.120475	0	0.0830386	0.262806	-4.0166	1.01959	0.406543	0.564772	AL450124.1	zinc-finger pseudogene	unprocessed_pseudogene	NA
ENSG00000147676	97.0944	86.0046	112.453	48.8007	48.5496	47.6294	8.00839	1.01901	8.82546e-08	9.91896e-06	MAL2	mal, T cell differentiation protein 2 (gene/pseudogene)	protein_coding	114569
ENSG00000214185	9.91391	10.2728	17.1968	6.23756	6.20968	5.52666	4.18245	1.01897	0.000355724	0.00354493	XPOTP1	exportin for tRNA pseudogene 1	processed_pseudogene	NA
ENSG00000135314	0.329956	0.204729	0.173497	0.229846	0.0437502	0.122639	-0.680104	1.01827	0.0723035	0.168427	KHDC1	KH domain containing 1	protein_coding	80759
ENSG00000252992	1.65637	0.545328	1.93308	0.462954	0.761367	0.516348	-2.96387	1.0179	0.212146	0.361553	RF00564		scaRNA	NA
ENSG00000272386	0.596681	0.385875	0.0355287	0	0.146931	0.4318	-4.06658	1.01782	0.453562	0.608305	AC015802.5	novel transcript, sense intronic to PRCD	sense_intronic	NA
ENSG00000235389	0.0349905	0.374399	0.291686	0	0.0904711	0.518119	-3.77146	1.01739	0.443066	0.598689	AL583805.2	novel transcript	sense_intronic	NA
ENSG00000065809	2.83221	3.50168	5.84084	2.08633	1.87302	1.8334	3.956	1.01696	0.00035543	0.00354353	FAM107B	family with sequence similarity 107 member B	protein_coding	83641
[truncated: 21,041 more rows]
